# Supplementary material for: Bis(η5-penta­methyl­cyclo­penta­dien­yl)cobalt(II)
Source: Acta Crystallogr Sect E Struct Rep Online. 2009 Mar 11;65(Pt 4):m391. doi: 10.1107/S1600536809007971 (PMC2969061; doi:10.1107/S1600536809007971)
Supplement: Supplementary file 2 [file e-65-0m391-Isup2.hkl]

# 
# h,k,l, Fc-squared, Fo-squared, sigma(Fo-squared) and status flag 
# 
data_I
_shelx_title ' holmc11 in Cmca' 
_shelx_refln_list_code          4 
_shelx_F_calc_maximum      278.91 
_exptl_crystal_F_000       708.00 
_reflns_d_resolution_high  0.5778 
 
loop_ 
 _symmetry_equiv_pos_as_xyz 
 'x, y, z' 
 '-x, -y+1/2, z+1/2' 
 '-x, y+1/2, -z+1/2' 
 'x, -y, -z' 
 'x+1/2, y+1/2, z' 
 '-x+1/2, -y+1, z+1/2' 
 '-x+1/2, y+1, -z+1/2' 
 'x+1/2, -y+1/2, -z' 
 '-x, -y, -z' 
 'x, y-1/2, -z-1/2' 
 'x, -y-1/2, z-1/2' 
 '-x, y, z' 
 '-x+1/2, -y+1/2, -z' 
 'x+1/2, y, -z-1/2' 
 'x+1/2, -y, z-1/2' 
 '-x+1/2, y+1/2, z' 
 
_cell_length_a    15.0848 
_cell_length_b    11.5031 
_cell_length_c    10.0105 
_cell_angle_alpha  90.000 
_cell_angle_beta   90.000 
_cell_angle_gamma  90.000 
 
_shelx_F_squared_multiplier     1.000 
 
loop_ 
 _refln_index_h 
 _refln_index_k 
 _refln_index_l 
 _refln_F_squared_calc 
 _refln_F_squared_meas 
 _refln_F_squared_sigma 
 _refln_observed_status 
   2   0   0    77791.53    84857.26   2009.89 o 
   4   0   0     4242.80     4379.76    104.56 o 
   6   0   0     8705.92     8707.34    252.47 o 
   8   0   0      737.19      526.75     19.39 o 
  10   0   0     6269.57     5949.34    175.50 o 
  12   0   0     6974.93     6695.09    166.03 o 
  14   0   0      748.85      766.88     25.47 o 
  16   0   0     1454.91     1537.86     44.78 o 
  18   0   0     2553.87     2661.54     72.74 o 
  20   0   0      659.83      698.36     40.83 o 
  22   0   0      563.92      536.81     32.11 o 
  24   0   0      545.01      546.03     51.38 o 
   0   2   0    21617.01    25192.44    525.70 o 
   2   2   0    15143.55    16888.77    320.28 o 
   4   2   0       73.16       78.98      3.18 o 
   6   2   0      410.90      552.14      9.76 o 
   8   2   0     2936.24     2682.36     43.87 o 
  10   2   0     1667.93     1616.08     27.80 o 
  12   2   0       44.75       31.54      4.42 o 
  14   2   0      120.86      146.24      7.43 o 
  16   2   0      481.15      507.16     14.52 o 
  18   2   0     1004.67     1031.95     29.96 o 
  20   2   0     1205.55     1288.29     63.60 o 
  22   2   0      432.09      453.38     21.12 o 
  24   2   0      113.20      121.14     20.83 o 
   0   4   0     5884.79     6515.78    170.07 o 
   2   4   0    15673.67    16700.14    246.48 o 
   4   4   0    10370.81    10865.44    239.50 o 
   6   4   0     6037.01     6588.53    126.57 o 
   8   4   0    10553.41    10787.53    172.00 o 
  10   4   0     2462.95     2504.84     45.19 o 
  12   4   0        9.21       19.43      4.49 o 
  14   4   0      259.35      295.86     12.95 o 
  16   4   0      718.92      722.77     43.73 o 
  18   4   0     1403.21     1478.29     39.93 o 
  20   4   0     1926.43     2063.98     66.51 o 
  22   4   0      427.99      431.77     43.06 o 
  24   4   0       66.72       63.58     15.41 o 
   0   6   0    14113.72    14573.26    305.43 o 
   2   6   0     4777.78     4713.20     71.40 o 
   4   6   0     3382.61     3371.15     55.84 o 
   6   6   0     8614.69     8701.62    139.93 o 
   8   6   0     2115.84     2161.86     37.34 o 
  10   6   0     1549.86     1514.69     27.77 o 
  12   6   0     2621.18     2511.12     57.99 o 
  14   6   0      578.43      536.08     18.50 o 
  16   6   0      959.02      987.68     32.85 o 
  18   6   0     1360.58     1434.99     77.51 o 
  20   6   0      276.64      283.42     19.89 o 
  22   6   0      255.28      262.36     17.73 o 
  24   6   0      295.80      344.75     29.58 o 
   0   8   0     3858.14     4090.77     89.01 o 
   2   8   0     3864.05     3746.23     57.89 o 
   4   8   0     2219.35     2023.08     35.55 o 
   6   8   0      543.64      553.67     12.90 o 
   8   8   0      460.91      441.84     11.52 o 
  10   8   0     1388.57     1402.75     26.84 o 
  12   8   0     1884.38     1868.77     45.68 o 
  14   8   0     1718.75     1718.61     43.53 o 
  16   8   0      849.49      865.59     27.41 o 
  18   8   0       25.94       13.82     10.51 o 
  20   8   0        3.34       -4.04     10.46 o 
  22   8   0      118.39      124.76     14.95 o 
   0  10   0       28.06       24.58      6.84 o 
   2  10   0     1490.14     1389.00     26.36 o 
   4  10   0     3040.13     2943.60     50.96 o 
   6  10   0     1383.78     1314.77     25.62 o 
   8  10   0     2358.39     2231.74     43.59 o 
  10  10   0     1339.97     1338.47     29.12 o 
  12  10   0      847.84      877.73     24.44 o 
  14  10   0     1919.43     2042.36     51.67 o 
  16  10   0      457.64      441.87     20.05 o 
  18  10   0       17.41       16.68     11.85 o 
  20  10   0      131.29       81.08     18.25 o 
  22  10   0       86.92       70.54     25.26 o 
   0  12   0       11.32       26.07     10.45 o 
   2  12   0      102.32      102.69      7.25 o 
   4  12   0     2110.00     2035.58     40.67 o 
   6  12   0     4987.13     4836.79     88.29 o 
   8  12   0     2027.20     1900.78     39.27 o 
  10  12   0      747.95      716.41     22.18 o 
  12  12   0     1110.11     1139.62     33.87 o 
  14  12   0      570.62      582.11     29.79 o 
  16  12   0      305.63      290.90     18.25 o 
  18  12   0      323.66      316.38     22.36 o 
  20  12   0       81.91       73.53     15.72 o 
   0  14   0       11.95        8.81     12.52 o 
   2  14   0       60.56       65.15      9.33 o 
   4  14   0      735.57      690.95     21.89 o 
   6  14   0     1133.79     1082.64     26.32 o 
   8  14   0      421.66      371.53     14.88 o 
  10  14   0      539.59      496.18     19.48 o 
  12  14   0      687.25      676.73     25.89 o 
  14  14   0      443.37      388.30     20.74 o 
  16  14   0      314.19      342.72     21.01 o 
  18  14   0       29.06       14.80     24.38 o 
   0  16   0      137.12      130.82     19.33 o 
   2  16   0      431.00      387.14     20.03 o 
   4  16   0      367.26      342.38     18.98 o 
   6  16   0       91.78       67.47     12.25 o 
   8  16   0      365.85      348.17     37.33 o 
  10  16   0      611.63      606.26     25.42 o 
  12  16   0      696.16      693.60     47.01 o 
  14  16   0      859.18      933.69     33.53 o 
   0  18   0      370.23      347.66     30.92 o 
   2  18   0      320.58      294.34     19.36 o 
   4  18   0      337.33      297.66     21.87 o 
   6  18   0      499.58      492.59     32.93 o 
   8  18   0      493.36      476.10     31.26 o 
  10  18   0      458.07      434.96     32.64 o 
   1   1   1    35559.89    40044.96    481.18 o 
   3   1   1     6712.14     8091.92     97.08 o 
   5   1   1    12352.19    13473.04    154.99 o 
   7   1   1     2540.34     2307.20     28.89 o 
   9   1   1      811.34      774.81     11.82 o 
  11   1   1     3769.82     3631.39     43.89 o 
  13   1   1     3015.55     2837.59     38.55 o 
  15   1   1     1359.89     1396.57     21.25 o 
  17   1   1     1167.36     1187.69     18.67 o 
  19   1   1      406.82      438.64     15.34 o 
  21   1   1      258.33      246.29     10.69 o 
  23   1   1      486.97      525.40     24.93 o 
  25   1   1      265.13      301.07     24.07 o 
   0   2   1     6197.72     7211.39    127.52 o 
   2   2   1      833.55      893.55     13.39 o 
   4   2   1     1066.42     1278.62     17.26 o 
   6   2   1      162.93      142.53      4.32 o 
   8   2   1     1546.60     1806.22     22.38 o 
  10   2   1      348.01      359.24      6.59 o 
  12   2   1      135.11      110.62      4.25 o 
  14   2   1       89.23       92.15      4.80 o 
  16   2   1       39.51       38.42      4.77 o 
  18   2   1        0.87        0.53      5.03 o 
  20   2   1       48.91       53.24      9.38 o 
  22   2   1       17.22       13.77      7.96 o 
  24   2   1       67.06       43.91     12.75 o 
   1   3   1      509.96      566.18      7.40 o 
   3   3   1    22901.01    24660.74    256.31 o 
   5   3   1     4248.60     4222.14     52.10 o 
   7   3   1     4221.50     4012.59     47.60 o 
   9   3   1     5028.47     4949.22     58.77 o 
  11   3   1      159.66      188.34      4.97 o 
  13   3   1      424.53      466.88      8.58 o 
  15   3   1     1305.71     1254.92     19.50 o 
  17   3   1      347.73      326.70     11.57 o 
  19   3   1      684.90      677.06     16.88 o 
  21   3   1      765.98      767.49     20.29 o 
  23   3   1      122.93      102.60     12.33 o 
  25   3   1       89.53       79.69     14.48 o 
   0   4   1     2682.28     2940.05     50.20 o 
   2   4   1      373.67      436.94      6.05 o 
   4   4   1     2237.86     2484.94     27.88 o 
   6   4   1      108.40      109.41      3.05 o 
   8   4   1      759.33      833.11     11.71 o 
  10   4   1     1421.83     1483.71     19.27 o 
  12   4   1      560.99      500.48      9.14 o 
  14   4   1       49.25       58.85      6.92 o 
  16   4   1       12.37       11.36      5.96 o 
  18   4   1       36.17       24.04      7.14 o 
  20   4   1        9.48        0.25      7.05 o 
  22   4   1       64.89       55.17      9.75 o 
  24   4   1       30.24       19.10      9.68 o 
   1   5   1     4070.18     4088.39     44.30 o 
   3   5   1     4621.99     4964.00     52.86 o 
   5   5   1     9100.84     9375.03    105.84 o 
   7   5   1     7039.38     7382.58     91.81 o 
   9   5   1     2195.27     2214.12     30.58 o 
  11   5   1     1545.08     1550.13     23.61 o 
  13   5   1     1012.72     1017.43     19.27 o 
  15   5   1      662.85      620.44     15.22 o 
  17   5   1      984.77     1029.82     24.58 o 
  19   5   1      988.74     1050.52     25.79 o 
  21   5   1      446.18      488.09     17.64 o 
  23   5   1      241.13      273.20     17.27 o 
  25   5   1      122.78       88.86     19.39 o 
   0   6   1      401.35      385.89      8.18 o 
   2   6   1      520.94      570.51      7.58 o 
   4   6   1     3257.89     3590.22     41.96 o 
   6   6   1      703.48      792.54     11.09 o 
   8   6   1      188.97      180.98      4.89 o 
  10   6   1     1366.55     1280.90     19.41 o 
  12   6   1      586.23      531.85     10.55 o 
  14   6   1        4.67        2.00      5.14 o 
  16   6   1       18.19        8.30      5.83 o 
  18   6   1       17.70       21.82      7.45 o 
  20   6   1      115.32      107.28     10.20 o 
  22   6   1      108.31      101.91     10.47 o 
  24   6   1       38.80       30.07      8.68 o 
   1   7   1    10345.84    10507.04    110.86 o 
   3   7   1     3807.29     3649.15     41.15 o 
   5   7   1     4386.36     4261.28     49.78 o 
   7   7   1     2559.96     2543.48     30.92 o 
   9   7   1     1104.85     1169.48     15.98 o 
  11   7   1     3391.40     3379.65     45.87 o 
  13   7   1     2073.41     1988.57     30.72 o 
  15   7   1      777.91      765.59     16.15 o 
  17   7   1      903.97      907.88     21.09 o 
  19   7   1      209.87      185.98     11.06 o 
  21   7   1      101.17       86.91      9.76 o 
  23   7   1      274.88      273.63     13.51 o 
   0   8   1       55.35       61.08      4.17 o 
   2   8   1      104.30      116.95      3.61 o 
   4   8   1      488.97      509.36      8.44 o 
   6   8   1      197.42      239.08      5.74 o 
   8   8   1      914.41      847.80     13.11 o 
  10   8   1     1175.31     1187.55     20.44 o 
  12   8   1       52.19       60.72      5.64 o 
  14   8   1        0.59       -5.24      5.24 o 
  16   8   1       15.51        5.72      7.04 o 
  18   8   1       17.98       21.12      7.73 o 
  20   8   1        2.22        0.89      7.41 o 
  22   8   1       72.09       55.19      9.25 o 
   1   9   1      995.10      975.51     12.53 o 
   3   9   1     1748.81     1638.61     21.09 o 
   5   9   1      117.03      116.46      5.62 o 
   7   9   1      122.76      129.01      5.35 o 
   9   9   1     1400.16     1445.06     20.41 o 
  11   9   1      711.56      759.68     14.98 o 
  13   9   1      667.47      684.29     23.72 o 
  15   9   1      775.51      810.93     18.74 o 
  17   9   1       66.03       52.51      8.27 o 
  19   9   1       42.32       26.69      8.57 o 
  21   9   1      160.31      146.49     11.59 o 
  23   9   1       59.28       34.83     24.38 o 
   0  10   1      305.20      269.52      8.01 o 
   2  10   1      379.40      394.78      7.77 o 
   4  10   1      164.89      161.31      6.80 o 
   6  10   1      101.79       93.42      4.98 o 
   8  10   1      532.67      491.53      9.89 o 
  10  10   1      240.10      228.23      8.51 o 
  12  10   1       11.36        5.75      5.41 o 
  14  10   1       39.28       30.92      6.95 o 
  16  10   1        9.01       15.56      7.06 o 
  18  10   1       26.28       31.31      8.76 o 
  20  10   1        0.01       -8.69      8.69 o 
  22  10   1       34.63        8.71     16.01 o 
   1  11   1     2173.80     2148.00     27.35 o 
   3  11   1     2832.03     2794.40     35.95 o 
   5  11   1     3065.87     3027.02     38.81 o 
   7  11   1     3690.88     3638.81     47.82 o 
   9  11   1     2827.69     2882.74     39.18 o 
  11  11   1     1290.16     1328.47     24.57 o 
  13  11   1      936.77      959.97     20.08 o 
  15  11   1      477.98      496.22     15.13 o 
  17  11   1      359.43      355.94     15.91 o 
  19  11   1      543.92      588.42     20.05 o 
  21  11   1      240.94      247.29     16.24 o 
   0  12   1        3.70        0.35      5.63 o 
   2  12   1       55.01       45.23      4.38 o 
   4  12   1       10.13       16.26      4.12 o 
   6  12   1       35.66       23.46      4.82 o 
   8  12   1        9.34       12.62      4.72 o 
  10  12   1       28.92       24.32      5.80 o 
  12  12   1       17.51       23.44      6.66 o 
  14  12   1        0.77        9.50      6.98 o 
  16  12   1        9.96        6.78      7.47 o 
  18  12   1        0.59        2.12      8.74 o 
  20  12   1       27.35       14.02      9.39 o 
   1  13   1      196.18      194.38      8.01 o 
   3  13   1       76.38       70.78      5.40 o 
   5  13   1      938.53      889.09     15.77 o 
   7  13   1      998.55      972.88     17.03 o 
   9  13   1      374.35      343.41     11.99 o 
  11  13   1      527.21      472.33     13.88 o 
  13  13   1      161.06      134.06      9.49 o 
  15  13   1       61.12       44.37      9.55 o 
  17  13   1      333.57      337.31     15.48 o 
  19  13   1      174.79      180.02     16.05 o 
   0  14   1        8.92       12.93      7.62 o 
   2  14   1        6.23        5.05      5.77 o 
   4  14   1        0.00        0.94      5.43 o 
   6  14   1       82.89       84.13      6.73 o 
   8  14   1       34.38       27.04      5.87 o 
  10  14   1        7.50        8.10      6.62 o 
  12  14   1        0.15        2.31      6.91 o 
  14  14   1       56.60       51.41     12.31 o 
  16  14   1        7.64        3.34      8.29 o 
  18  14   1       29.86       14.16     16.93 o 
   1  15   1      688.63      642.00     17.16 o 
   3  15   1      724.65      691.39     16.81 o 
   5  15   1      314.06      279.97     11.68 o 
   7  15   1      267.18      261.25      9.99 o 
   9  15   1      626.56      666.93     17.27 o 
  11  15   1      524.09      530.52     15.80 o 
  13  15   1      374.88      367.74     19.36 o 
  15  15   1      397.32      426.47     16.16 o 
   0  16   1        2.68        7.29      9.75 o 
   2  16   1       27.37       18.88      7.34 o 
   4  16   1       64.80       59.62      8.39 o 
   6  16   1       22.81       32.68      7.40 o 
   8  16   1        4.34       -4.03      7.37 o 
  10  16   1       38.11       21.88      7.88 o 
  12  16   1        0.36       14.82      8.43 o 
  14  16   1       12.81       10.06      8.87 o 
   1  17   1      561.36      542.80     16.93 o 
   3  17   1      488.14      446.43     15.59 o 
   5  17   1      204.62      194.60     12.14 o 
   7  17   1      289.45      280.47     27.38 o 
   9  17   1      455.28      468.93     19.19 o 
  11  17   1      392.93      379.63     18.45 o 
  13  17   1      460.95      515.77     27.98 o 
   0  18   1       16.08       19.49     11.64 o 
   2  18   1        2.85       -5.79      7.64 o 
   4  18   1       32.84       15.23      8.42 o 
   6  18   1       33.31       41.22      9.67 o 
   8  18   1       34.96       12.04     10.34 o 
  10  18   1      108.75      108.12     17.58 o 
   1  19   1      110.22       86.54     10.37 o 
   3  19   1       92.52       90.40     11.03 o 
   5  19   1      274.13      261.07     15.02 o 
   7  19   1      293.84      318.74     40.93 o 
   0   0   2     9059.73     9442.98    314.71 o 
   2   0   2     5620.03     6467.52    120.61 o 
   4   0   2    27418.45    29627.12    435.48 o 
   6   0   2    29637.64    31769.77    535.10 o 
   8   0   2     5621.83     5477.23     88.28 o 
  10   0   2     5123.97     5029.88     87.68 o 
  12   0   2     8597.19     8167.54    140.95 o 
  14   0   2     4650.13     4398.91     85.99 o 
  16   0   2     1788.54     1747.69     35.28 o 
  18   0   2      390.79      363.04     13.29 o 
  20   0   2       18.34       10.84      7.12 o 
  22   0   2      204.23      198.83     19.08 o 
  24   0   2      366.43      404.40     45.29 o 
   1   1   2     6007.22     6248.14     99.97 o 
   3   1   2     3027.64     3188.88     48.52 o 
   5   1   2       26.78       29.63      2.04 o 
   7   1   2      745.14      883.80     11.29 o 
   9   1   2      715.61      780.87     10.57 o 
  11   1   2      457.75      395.96      7.41 o 
  13   1   2      175.01      131.12      5.40 o 
  15   1   2        7.69       -0.55      3.65 o 
  17   1   2       28.38       23.97      4.67 o 
  19   1   2       16.32       19.91      5.14 o 
  21   1   2       37.80       31.60      6.84 o 
  23   1   2       26.54       18.73     12.04 o 
  25   1   2       11.05       13.18     13.84 o 
   0   2   2     8642.82     9820.49    212.28 o 
   2   2   2       71.76       85.65      2.97 o 
   4   2   2     7732.78     8368.15     93.66 o 
   6   2   2     3857.26     3780.52     44.81 o 
   8   2   2     2940.55     2868.81     36.10 o 
  10   2   2     1945.13     1912.68     25.20 o 
  12   2   2     2074.28     1880.01     25.19 o 
  14   2   2     2817.22     2681.11     36.89 o 
  16   2   2      882.22      832.57     14.65 o 
  18   2   2       37.41       26.18      6.09 o 
  20   2   2       48.03       39.63      7.07 o 
  22   2   2      137.84      132.98     10.40 o 
  24   2   2      130.46      119.52     13.52 o 
   1   3   2    10299.95    11943.72    154.67 o 
   3   3   2      647.98      664.26     11.78 o 
   5   3   2      416.88      514.24      9.45 o 
   7   3   2     1051.93     1274.88     17.77 o 
   9   3   2      108.82      116.94      3.92 o 
  11   3   2       54.82       49.35      3.22 o 
  13   3   2       38.00       35.76      3.35 o 
  15   3   2        1.66        4.01      3.65 o 
  17   3   2        2.81        4.31      5.64 o 
  19   3   2        3.88       -0.30      6.85 o 
  21   3   2        0.30        6.80      7.37 o 
  23   3   2       16.42       13.09      8.39 o 
  25   3   2        6.69       -4.58     11.44 o 
   0   4   2       49.27       43.45      3.50 o 
   2   4   2     5355.54     5420.95     63.40 o 
   4   4   2    10249.25    10498.17    126.63 o 
   6   4   2     6136.24     6243.11     79.03 o 
   8   4   2     5881.67     6175.78     75.72 o 
  10   4   2     2998.79     2980.72     39.84 o 
  12   4   2     1999.48     2042.03     27.22 o 
  14   4   2     2444.77     2409.49     40.17 o 
  16   4   2      881.44      839.36     19.31 o 
  18   4   2      212.87      221.18     14.09 o 
  20   4   2      301.35      308.36     13.97 o 
  22   4   2      184.60      178.34     12.66 o 
  24   4   2      108.08       95.43     11.52 o 
   1   5   2      753.06      943.32     11.34 o 
   3   5   2      253.39      245.52      4.57 o 
   5   5   2      377.60      390.37      8.07 o 
   7   5   2       66.93       85.66      3.14 o 
   9   5   2      111.59       90.06      3.34 o 
  11   5   2     1084.21      982.50     15.65 o 
  13   5   2      849.35      803.61     14.53 o 
  15   5   2       43.38       29.92      5.90 o 
  17   5   2       24.34        7.14      6.15 o 
  19   5   2      166.36      178.68     13.44 o 
  21   5   2      192.81      204.67     16.03 o 
  23   5   2        4.23        9.06      9.07 o 
  25   5   2        4.24       -9.53     14.74 o 
   0   6   2     8263.03     8231.81    123.09 o 
   2   6   2     3518.53     3780.11     42.37 o 
   4   6   2     3598.29     3740.66     41.73 o 
   6   6   2     6683.71     6694.64     78.73 o 
   8   6   2     2387.17     2561.31     31.94 o 
  10   6   2     2300.28     2248.01     33.00 o 
  12   6   2     3096.08     3005.99     43.42 o 
  14   6   2     1033.53      991.33     18.80 o 
  16   6   2      715.59      725.99     16.91 o 
  18   6   2      722.92      745.90     19.28 o 
  20   6   2      243.52      258.11     19.67 o 
  22   6   2      214.50      193.03     17.32 o 
  24   6   2      201.54      187.16     12.55 o 
   1   7   2      793.04      900.18     11.29 o 
   3   7   2      136.24      167.55      4.25 o 
   5   7   2      556.58      654.38      9.74 o 
   7   7   2      564.29      620.78     10.61 o 
   9   7   2       13.41       14.06      3.26 o 
  11   7   2       67.98       58.00      4.74 o 
  13   7   2      181.96      182.16      7.68 o 
  15   7   2      135.02      140.24      7.79 o 
  17   7   2      154.46      165.64     11.04 o 
  19   7   2      354.17      341.26     17.55 o 
  21   7   2       67.39       64.13      9.31 o 
  23   7   2       16.32       10.80      8.24 o 
   0   8   2     4861.43     4824.60     73.86 o 
   2   8   2     3474.90     3312.68     37.91 o 
   4   8   2     1529.02     1544.48     18.99 o 
   6   8   2      913.89      962.89     14.23 o 
   8   8   2     1232.58     1243.66     18.31 o 
  10   8   2     1559.13     1613.48     24.28 o 
  12   8   2      888.15      838.90     15.15 o 
  14   8   2      426.39      418.01     13.15 o 
  16   8   2      425.29      434.42     14.09 o 
  18   8   2      317.61      322.79     13.37 o 
  20   8   2      246.79      257.13     13.02 o 
  22   8   2      190.64      186.77     12.57 o 
   1   9   2      882.17      855.59     11.39 o 
   3   9   2       21.51       21.72      2.71 o 
   5   9   2      176.01      169.23      5.87 o 
   7   9   2      508.67      411.17      8.86 o 
   9   9   2      448.97      415.76      9.20 o 
  11   9   2        0.06        0.16      4.16 o 
  13   9   2       15.60       20.07      5.78 o 
  15   9   2        9.29       -3.37      5.70 o 
  17   9   2       24.21       17.61      7.26 o 
  19   9   2        4.35       -1.37      7.52 o 
  21   9   2        0.51        0.92      8.26 o 
  23   9   2       12.31        5.23     21.77 o 
   0  10   2     3878.52     3656.47     57.51 o 
   2  10   2     3484.86     3373.61     39.13 o 
   4  10   2     1330.60     1334.22     19.02 o 
   6  10   2      518.33      535.25     10.96 o 
   8  10   2     1647.95     1759.54     25.30 o 
  10  10   2     1267.24     1313.62     23.59 o 
  12  10   2      305.80      292.33     10.38 o 
  14  10   2      316.65      321.16     16.28 o 
  16  10   2      290.91      289.13     15.39 o 
  18  10   2      426.41      452.58     15.23 o 
  20  10   2      586.41      626.71     23.70 o 
  22  10   2      191.19      166.34     30.48 o 
   1  11   2      219.97      191.70      6.28 o 
   3  11   2      187.37      178.97      6.35 o 
   5  11   2      335.23      303.34      8.31 o 
   7  11   2      382.26      364.73      9.19 o 
   9  11   2        0.00       -1.42      4.74 o 
  11  11   2       29.27       20.54      5.43 o 
  13  11   2        0.91        0.44      5.92 o 
  15  11   2       42.10       48.47      7.57 o 
  17  11   2       34.41       25.03      8.28 o 
  19  11   2        7.26       -3.74      8.45 o 
  21  11   2        9.04        9.58     24.38 o 
   0  12   2     4251.24     4040.92     82.32 o 
   2  12   2     2122.91     2070.56     28.02 o 
   4  12   2      841.68      841.20     14.15 o 
   6  12   2     1108.53     1113.18     19.01 o 
   8  12   2      965.43      976.39     17.56 o 
  10  12   2      673.35      682.83     15.94 o 
  12  12   2      347.29      356.69     12.22 o 
  14  12   2       63.44       51.09      7.71 o 
  16  12   2      225.13      220.83     12.02 o 
  18  12   2      737.70      798.57     21.03 o 
  20  12   2      454.87      459.81     32.94 o 
   1  13   2        0.12       -0.46      5.03 o 
   3  13   2       17.42       12.05      4.23 o 
   5  13   2      134.58      139.64      7.35 o 
   7  13   2      218.32      203.63      8.47 o 
   9  13   2       19.08       16.43      5.83 o 
  11  13   2        7.24        2.99      6.43 o 
  13  13   2        2.75        2.70      6.76 o 
  15  13   2       13.59        7.36      7.58 o 
  17  13   2        4.43       -2.80      8.38 o 
  19  13   2       57.74       17.42     25.26 o 
   0  14   2     1991.22     1895.93     44.03 o 
   2  14   2     1144.56     1097.60     20.73 o 
   4  14   2      396.10      381.31     12.33 o 
   6  14   2      248.70      235.58      9.18 o 
   8  14   2      255.40      257.65     11.98 o 
  10  14   2      274.55      274.55     10.79 o 
  12  14   2       75.62       59.03      8.10 o 
  14  14   2       23.85       12.41      7.72 o 
  16  14   2      194.95      168.70     18.40 o 
  18  14   2      302.09      381.44     50.51 o 
   1  15   2      195.65      193.86      9.97 o 
   3  15   2      120.91      121.40      8.66 o 
   5  15   2       44.97       38.22      7.07 o 
   7  15   2       23.05       15.56      6.04 o 
   9  15   2       28.25       36.97      7.98 o 
  11  15   2       13.99        7.87      7.30 o 
  13  15   2       59.22       71.39      9.77 o 
  15  15   2       23.50       15.77      9.33 o 
   0  16   2     1046.37     1011.52     32.65 o 
   2  16   2      975.84      921.88     21.86 o 
   4  16   2      400.28      388.30     13.38 o 
   6  16   2      120.37       89.55      8.57 o 
   8  16   2      264.60      224.73     12.33 o 
  10  16   2      209.92      213.55     11.71 o 
  12  16   2       78.99       64.30      9.81 o 
  14  16   2      155.59      155.07     13.97 o 
   1  17   2        0.99        7.52      7.73 o 
   3  17   2       23.58       20.25      7.95 o 
   5  17   2        0.98        1.77      7.51 o 
   7  17   2        5.04       -7.10      7.69 o 
   9  17   2       13.01       10.14     10.09 o 
  11  17   2       13.69       12.37     10.64 o 
  13  17   2       36.43       39.07     27.00 o 
   0  18   2      745.89      737.20     28.89 o 
   2  18   2      594.26      621.31     18.67 o 
   4  18   2      427.42      408.60     16.95 o 
   6  18   2      390.67      383.90     18.03 o 
   8  18   2      268.59      262.30     23.01 o 
  10  18   2      155.27      141.85     30.92 o 
   1  19   2        2.16       -4.40      9.63 o 
   3  19   2        3.66        5.06      9.93 o 
   5  19   2       16.96        8.47     11.60 o 
   7  19   2        2.59        0.87     22.64 o 
   1   1   3     3748.02     3539.56     46.87 o 
   3   1   3     1537.23     1410.93     22.97 o 
   5   1   3     3510.27     3621.15     43.36 o 
   7   1   3     8537.44     9156.91    103.17 o 
   9   1   3     9663.20     9660.17    109.26 o 
  11   1   3     5704.36     5670.36     70.36 o 
  13   1   3     2049.97     1912.18     28.37 o 
  15   1   3      816.42      762.17     14.14 o 
  17   1   3      693.03      676.12     13.94 o 
  19   1   3      470.28      474.19     11.50 o 
  21   1   3      150.38      143.15     16.64 o 
  23   1   3       52.50       44.27     12.56 o 
  25   1   3       55.75       34.64     15.88 o 
   0   2   3    29565.05    31022.85    487.96 o 
   2   2   3      389.62      470.60      7.35 o 
   4   2   3     1103.74     1370.70     16.95 o 
   6   2   3       14.01        6.26      1.76 o 
   8   2   3      435.62      459.30      8.48 o 
  10   2   3      517.86      461.10      8.15 o 
  12   2   3     1948.85     1721.86     24.62 o 
  14   2   3       20.04       13.62      3.67 o 
  16   2   3        8.16        6.77      4.51 o 
  18   2   3       24.38       17.04      6.04 o 
  20   2   3      147.70      152.47     10.33 o 
  22   2   3        9.75       13.60      7.76 o 
  24   2   3       19.12       -3.88     14.15 o 
   1   3   3     3608.20     3586.11     42.41 o 
   3   3   3     2716.88     2490.28     31.17 o 
   5   3   3     1257.47     1180.37     15.15 o 
   7   3   3     3566.01     3435.53     43.00 o 
   9   3   3     6605.93     6493.27     80.18 o 
  11   3   3     4039.84     3823.96     46.62 o 
  13   3   3     1900.63     1816.32     25.00 o 
  15   3   3     1013.90      959.30     16.85 o 
  17   3   3      371.76      358.79     14.07 o 
  19   3   3      156.45      135.56     10.88 o 
  21   3   3       91.17       70.01      8.88 o 
  23   3   3       45.25       44.33      8.88 o 
  25   3   3       74.82       21.77     28.74 o 
   0   4   3     1165.39     1435.88     29.64 o 
   2   4   3      609.19      808.99     10.43 o 
   4   4   3     2102.35     2348.50     28.67 o 
   6   4   3     2808.62     2937.01     35.57 o 
   8   4   3      183.31      168.63      4.66 o 
  10   4   3      348.40      310.62      6.74 o 
  12   4   3      188.26      190.10      7.09 o 
  14   4   3       56.71       53.24      5.30 o 
  16   4   3       61.95       53.87      6.74 o 
  18   4   3       62.52       58.64      8.14 o 
  20   4   3        3.72       -7.07      7.26 o 
  22   4   3       29.65       20.57      8.12 o 
  24   4   3       76.36       68.68     12.91 o 
   1   5   3     5807.32     5956.54     67.55 o 
   3   5   3     3174.87     3118.51     37.41 o 
   5   5   3     2816.72     2708.47     32.78 o 
   7   5   3     3716.22     3879.88     48.27 o 
   9   5   3     3657.50     3498.36     44.16 o 
  11   5   3     3208.14     3122.77     42.71 o 
  13   5   3     2050.37     2190.50     31.52 o 
  15   5   3     1015.92     1040.22     25.98 o 
  17   5   3      553.93      533.90     16.83 o 
  19   5   3      286.48      275.52     13.99 o 
  21   5   3      147.06      134.22     10.36 o 
  23   5   3      130.81      103.34     10.58 o 
   0   6   3      140.01      165.99      5.90 o 
   2   6   3        5.18        7.91      2.17 o 
   4   6   3        2.72        1.18      1.99 o 
   6   6   3      389.16      355.30      7.18 o 
   8   6   3     2681.44     2643.29     33.63 o 
  10   6   3      765.66      770.43     14.02 o 
  12   6   3       44.65       33.25      4.49 o 
  14   6   3      105.54       94.13      6.72 o 
  16   6   3       20.77       14.14      6.04 o 
  18   6   3      120.99      118.34      8.80 o 
  20   6   3      168.00      146.84     10.37 o 
  22   6   3       19.34       19.95      9.04 o 
  24   6   3       55.85       39.36     12.39 o 
   1   7   3     3586.98     3539.75     42.90 o 
   3   7   3     3206.37     3207.74     37.60 o 
   5   7   3     4303.80     4334.86     52.18 o 
   7   7   3     3573.44     3454.40     44.22 o 
   9   7   3     2093.42     2061.49     29.31 o 
  11   7   3     1405.82     1391.13     21.47 o 
  13   7   3      909.84      935.62     15.82 o 
  15   7   3      676.02      713.11     16.06 o 
  17   7   3      620.92      625.67     16.35 o 
  19   7   3      424.65      441.70     18.56 o 
  21   7   3      243.66      219.27     12.47 o 
  23   7   3      173.41      127.07     11.39 o 
   0   8   3      299.28      328.64      9.12 o 
   2   8   3      460.95      436.03      7.98 o 
   4   8   3      989.29      992.31     13.62 o 
   6   8   3       73.15       84.82      4.75 o 
   8   8   3        6.43        4.38      3.44 o 
  10   8   3      141.04      123.73      6.17 o 
  12   8   3      220.92      214.75      7.81 o 
  14   8   3      185.84      215.87      9.01 o 
  16   8   3        1.78       -5.46      5.46 o 
  18   8   3      106.95       89.41      8.67 o 
  20   8   3       31.99       28.10      8.35 o 
  22   8   3       31.32        9.63      8.51 o 
   1   9   3     1170.24     1191.51     16.80 o 
   3   9   3     2044.62     2041.54     26.54 o 
   5   9   3     1662.33     1781.11     24.85 o 
   7   9   3     1040.39     1070.82     16.67 o 
   9   9   3      464.34      474.98     10.61 o 
  11   9   3      154.87      159.66      7.03 o 
  13   9   3      240.64      226.34      8.92 o 
  15   9   3      443.97      448.95     13.26 o 
  17   9   3      379.79      392.02     13.55 o 
  19   9   3      288.62      280.30     13.50 o 
  21   9   3      247.12      219.80     14.68 o 
   0  10   3      235.51      235.05      8.50 o 
   2  10   3       95.65       88.33      4.58 o 
   4  10   3      142.34      139.45      6.01 o 
   6  10   3      617.05      602.47     11.48 o 
   8  10   3        5.42       -2.04      3.87 o 
  10  10   3      246.24      250.37      8.45 o 
  12  10   3       60.08       61.91      5.97 o 
  14  10   3       45.09       37.63      6.83 o 
  16  10   3       11.87        4.66      6.76 o 
  18  10   3       85.04       72.36      8.96 o 
  20  10   3       67.58       85.28     11.38 o 
   1  11   3     3691.29     3459.39     45.27 o 
   3  11   3     3188.63     3132.14     41.51 o 
   5  11   3     2463.83     2359.56     32.58 o 
   7  11   3     1108.43     1185.45     21.68 o 
   9  11   3      428.06      449.35     11.59 o 
  11  11   3      454.58      481.21     12.40 o 
  13  11   3      705.02      759.46     17.50 o 
  15  11   3      704.87      740.26     17.11 o 
  17  11   3      465.37      477.23     15.91 o 
  19  11   3      306.22      309.56     22.39 o 
   0  12   3      153.58      173.28     14.72 o 
   2  12   3        0.09        5.08      4.07 o 
   4  12   3        8.44        3.49      4.15 o 
   6  12   3       71.88       52.07      5.34 o 
   8  12   3       84.93       86.31      6.36 o 
  10  12   3       13.84        6.35      7.55 o 
  12  12   3        3.72       -4.84      6.11 o 
  14  12   3       37.19       39.76      7.53 o 
  16  12   3        4.24       -1.48      7.81 o 
  18  12   3        8.74       -1.88      8.93 o 
   1  13   3     1385.82     1355.78     23.67 o 
   3  13   3     1135.96     1099.82     18.20 o 
   5  13   3      693.21      700.43     13.71 o 
   7  13   3      192.29      195.38      8.35 o 
   9  13   3       32.45       22.58      6.02 o 
  11  13   3       88.86       85.99      7.55 o 
  13  13   3      234.07      237.58     11.32 o 
  15  13   3      257.76      262.54     12.60 o 
  17  13   3      214.84      225.36     14.46 o 
   0  14   3        9.82       -7.37      7.37 o 
   2  14   3       36.52       23.70      6.68 o 
   4  14   3       85.19       87.79      7.28 o 
   6  14   3      607.59      648.79     14.27 o 
   8  14   3       53.01       56.52      6.85 o 
  10  14   3        7.77        1.36      6.00 o 
  12  14   3        0.01       -6.56      7.45 o 
  14  14   3       31.22       21.69      8.25 o 
  16  14   3        0.32        3.69      9.39 o 
   1  15   3      832.37      782.68     17.29 o 
   3  15   3      992.99      955.26     21.73 o 
   5  15   3      726.04      705.18     17.39 o 
   7  15   3      323.44      336.65     11.58 o 
   9  15   3      118.69      113.30      9.07 o 
  11  15   3       54.63       34.05      8.52 o 
  13  15   3       87.85       83.89     10.28 o 
  15  15   3      163.39      152.67     12.04 o 
   0  16   3      123.00      111.48     13.41 o 
   2  16   3       51.08       39.20      7.59 o 
   4  16   3        0.15        9.68      7.53 o 
   6  16   3        5.67        9.38      8.26 o 
   8  16   3      103.98       87.71     10.37 o 
  10  16   3       84.67       96.35     10.09 o 
  12  16   3       48.93       40.72      9.39 o 
  14  16   3        2.90        3.12      9.57 o 
   1  17   3      600.94      604.42     21.25 o 
   3  17   3      625.59      608.49     19.50 o 
   5  17   3      534.96      555.69     17.49 o 
   7  17   3      319.65      306.12     18.51 o 
   9  17   3      141.39      115.45     12.97 o 
  11  17   3       84.35       88.55     12.68 o 
   0  18   3       64.17       64.80     16.53 o 
   2  18   3      155.66      140.16     13.16 o 
   4  18   3       67.38       52.09     11.39 o 
   6  18   3        7.04       -8.17     10.49 o 
   8  18   3        5.83        6.47     11.50 o 
   1  19   3      328.40      306.20     17.30 o 
   3  19   3      228.68      223.80     15.61 o 
   5  19   3      148.94      122.79     32.22 o 
   0   0   4     6591.74     6676.53    254.80 o 
   2   0   4     8845.78     8748.38    135.05 o 
   4   0   4     5984.73     5850.24    116.47 o 
   6   0   4     7362.97     7735.31    210.03 o 
   8   0   4    10840.80    10681.28    200.32 o 
  10   0   4     4536.66     4583.41     85.48 o 
  12   0   4      689.26      736.18     15.67 o 
  14   0   4      329.46      312.57     11.81 o 
  16   0   4      663.67      667.91     21.62 o 
  18   0   4     1453.62     1508.67     55.68 o 
  20   0   4     1330.28     1456.10     41.54 o 
  22   0   4      275.80      281.19     30.48 o 
  24   0   4       53.56       38.67     23.51 o 
   1   1   4       56.69       57.99      2.16 o 
   3   1   4     1711.40     1723.35     32.53 o 
   5   1   4      159.74      184.82      3.62 o 
   7   1   4        7.56       20.87      2.38 o 
   9   1   4      339.95      344.87      6.49 o 
  11   1   4      317.62      298.26      6.77 o 
  13   1   4      246.30      210.99      6.21 o 
  15   1   4        4.14        6.47      4.00 o 
  17   1   4       33.88       31.64      5.07 o 
  19   1   4       19.02       17.12      6.73 o 
  21   1   4       69.83       60.01      8.88 o 
  23   1   4       14.30       15.33     11.69 o 
  25   1   4        5.56      -25.26     25.26 o 
   0   2   4    13606.64    13147.79    217.52 o 
   2   2   4     5803.74     5760.28     65.14 o 
   4   2   4     1865.41     1761.57     21.01 o 
   6   2   4     2480.86     2242.92     26.57 o 
   8   2   4     2826.17     2704.07     33.24 o 
  10   2   4     2777.65     2804.34     36.20 o 
  12   2   4     1260.80     1244.73     18.90 o 
  14   2   4      368.07      340.75      8.63 o 
  16   2   4      584.52      564.11     12.20 o 
  18   2   4      873.41      857.94     20.34 o 
  20   2   4      476.31      488.87     15.61 o 
  22   2   4      177.87      149.26     12.09 o 
  24   2   4      100.56       82.47     17.47 o 
   1   3   4       60.85       66.56      2.62 o 
   3   3   4       53.57       62.22      2.46 o 
   5   3   4      700.13      611.30      8.69 o 
   7   3   4       84.58       93.14      3.28 o 
   9   3   4       24.72       29.22      2.99 o 
  11   3   4      376.37      339.02      7.64 o 
  13   3   4      385.44      372.68      8.65 o 
  15   3   4      114.38      113.39      6.34 o 
  17   3   4        1.72       -1.84      5.77 o 
  19   3   4      176.43      186.00     11.68 o 
  21   3   4       88.67       88.12      9.94 o 
  23   3   4        0.54       -3.72      8.73 o 
   0   4   4    14555.63    15495.92    265.41 o 
   2   4   4     7186.51     7206.42     87.69 o 
   4   4   4     1946.51     1819.91     22.79 o 
   6   4   4     1245.64     1174.80     15.56 o 
   8   4   4     1404.21     1312.87     17.43 o 
  10   4   4     2754.03     2683.42     35.00 o 
  12   4   4     2789.26     2887.80     39.66 o 
  14   4   4     1182.19     1274.00     22.51 o 
  16   4   4      765.54      791.41     20.25 o 
  18   4   4      412.94      431.68     16.80 o 
  20   4   4      126.37      115.00     14.02 o 
  22   4   4      159.62      159.00     11.41 o 
  24   4   4      191.00      216.82     14.62 o 
   1   5   4     8413.08     9262.12    113.03 o 
   3   5   4      102.08      131.81      3.67 o 
   5   5   4      120.61      104.27      3.62 o 
   7   5   4        1.00        0.27      2.25 o 
   9   5   4      244.29      242.04      6.59 o 
  11   5   4      145.51      127.70      5.19 o 
  13   5   4        3.22       11.86      4.82 o 
  15   5   4      109.16      122.66      8.56 o 
  17   5   4      226.21      227.83     10.37 o 
  19   5   4      147.99      128.90      9.80 o 
  21   5   4       21.02       13.70      7.67 o 
  23   5   4       70.99       53.41     14.97 o 
   0   6   4     3899.14     4093.50     67.23 o 
   2   6   4     4726.52     4968.34     55.08 o 
   4   6   4     4388.06     4464.72     51.47 o 
   6   6   4     2549.29     2328.26     28.05 o 
   8   6   4     2720.43     2548.00     30.67 o 
  10   6   4     1998.33     2000.85     28.93 o 
  12   6   4     1053.77     1108.83     18.30 o 
  14   6   4     1124.38     1215.48     21.19 o 
  16   6   4      664.63      717.19     19.17 o 
  18   6   4      373.77      385.78     13.14 o 
  20   6   4      383.55      377.46     16.59 o 
  22   6   4      214.05      202.67     15.27 o 
   1   7   4      365.51      347.45      6.83 o 
   3   7   4       18.41       11.78      2.48 o 
   5   7   4     1432.37     1343.68     16.93 o 
   7   7   4     1601.99     1544.04     20.00 o 
   9   7   4      161.06      140.14      5.88 o 
  11   7   4      494.33      459.17      9.96 o 
  13   7   4      535.64      551.53     16.49 o 
  15   7   4       45.36       30.54      6.03 o 
  17   7   4       14.14       19.46      6.30 o 
  19   7   4        9.78       12.23      7.38 o 
  21   7   4       72.77       64.37     10.31 o 
  23   7   4        0.68       -9.03      9.03 o 
   0   8   4      160.49      210.97     12.71 o 
   2   8   4     1173.49     1149.22     16.18 o 
   4   8   4     3427.69     3506.30     41.35 o 
   6   8   4     3669.57     3597.78     46.33 o 
   8   8   4     2282.06     2177.00     29.65 o 
  10   8   4      628.28      682.50     13.94 o 
  12   8   4      296.60      313.27      8.79 o 
  14   8   4      404.64      428.89     11.18 o 
  16   8   4      407.63      442.52     12.35 o 
  18   8   4      453.68      475.60     14.92 o 
  20   8   4      353.81      346.85     15.91 o 
  22   8   4      176.96      147.32     12.70 o 
   1   9   4      598.68      536.94      9.58 o 
   3   9   4      540.58      554.94      9.32 o 
   5   9   4        0.02       -1.36      3.39 o 
   7   9   4        9.99        9.09      3.80 o 
   9   9   4       39.57       47.02      5.05 o 
  11   9   4      212.56      207.50      8.51 o 
  13   9   4      130.45      129.69      8.45 o 
  15   9   4        9.67        2.12      5.81 o 
  17   9   4        5.77       -4.52      7.43 o 
  19   9   4      238.85      240.44     13.38 o 
  21   9   4      125.80       95.68     11.67 o 
   0  10   4      975.26     1014.77     22.56 o 
   2  10   4     1171.34     1177.16     17.16 o 
   4  10   4     2284.20     2199.76     30.24 o 
   6  10   4     2310.96     2341.44     32.13 o 
   8  10   4      649.01      670.20     13.74 o 
  10  10   4      458.62      460.75     11.05 o 
  12  10   4      824.27      904.86     16.37 o 
  14  10   4      703.32      716.81     15.42 o 
  16  10   4      559.87      565.59     16.94 o 
  18  10   4      239.53      264.04     19.90 o 
  20  10   4       83.09       60.85     10.82 o 
   1  11   4      272.28      282.24      7.89 o 
   3  11   4       12.73        2.89      4.00 o 
   5  11   4      127.46      125.75      6.24 o 
   7  11   4       42.43       48.64      5.17 o 
   9  11   4      137.15      134.87      7.09 o 
  11  11   4       11.06       14.47      5.25 o 
  13  11   4       59.79       56.21      7.70 o 
  15  11   4       82.96       74.80      9.14 o 
  17  11   4       87.07       73.68      9.60 o 
  19  11   4       76.32       73.84     11.77 o 
   0  12   4     1124.34     1066.16     27.71 o 
   2  12   4     1454.98     1392.23     21.42 o 
   4  12   4     1385.07     1363.23     21.21 o 
   6  12   4      557.77      537.97     11.63 o 
   8  12   4      276.50      286.59      9.44 o 
  10  12   4      486.55      506.51     13.36 o 
  12  12   4      969.82     1040.90     20.83 o 
  14  12   4     1138.32     1226.13     26.97 o 
  16  12   4      415.23      413.86     15.59 o 
  18  12   4       34.70       49.78     10.06 o 
   1  13   4       14.16       13.56      5.49 o 
   3  13   4       13.96        6.02      4.62 o 
   5  13   4      101.12      102.91      6.43 o 
   7  13   4      222.98      240.48      9.75 o 
   9  13   4       92.93       85.70      7.86 o 
  11  13   4       50.97       43.75      7.23 o 
  13  13   4       40.82       34.35      7.95 o 
  15  13   4        1.00        2.85      8.07 o 
  17  13   4        0.89        0.68      9.05 o 
   0  14   4      213.16      214.26     13.62 o 
   2  14   4      499.54      490.78     13.10 o 
   4  14   4      759.34      740.93     17.50 o 
   6  14   4      539.42      533.23     13.73 o 
   8  14   4      374.02      362.72     12.65 o 
  10  14   4      261.74      276.11     11.78 o 
  12  14   4      381.36      371.71     13.83 o 
  14  14   4      414.10      423.34     15.88 o 
  16  14   4      129.38      139.86     11.80 o 
   1  15   4       23.89       16.23      7.59 o 
   3  15   4      144.28      161.34     10.01 o 
   5  15   4       15.30       20.32      7.52 o 
   7  15   4       22.62       18.20      6.96 o 
   9  15   4       65.63       62.96      8.07 o 
  11  15   4       10.95       -1.40      7.85 o 
  13  15   4       81.51       65.74      9.78 o 
  15  15   4       65.73       68.11     16.39 o 
   0  16   4       97.98       87.45     13.42 o 
   2  16   4      173.39      165.54     13.15 o 
   4  16   4      588.87      576.34     18.91 o 
   6  16   4      874.64      873.96     26.05 o 
   8  16   4      431.80      423.15     29.98 o 
  10  16   4      212.74      221.07     14.04 o 
  12  16   4      169.78      139.00     12.43 o 
  14  16   4      103.78      114.08     34.83 o 
   1  17   4      177.70      174.91     13.96 o 
   3  17   4      104.70      106.89     11.18 o 
   5  17   4        5.66        3.05      9.82 o 
   7  17   4       18.58       14.42     10.19 o 
   9  17   4        5.14        0.86     10.08 o 
  11  17   4        1.28       -5.23     14.67 o 
   0  18   4      255.08      268.69     23.27 o 
   2  18   4      283.54      268.77     16.25 o 
   4  18   4      333.59      337.17     19.49 o 
   6  18   4      290.74      278.69     17.05 o 
   8  18   4      215.97      199.30     59.22 o 
   1  19   4       94.28       86.47     22.14 o 
   1   1   5     2977.36     2850.94     39.47 o 
   3   1   5    12442.29    12379.36    133.80 o 
   5   1   5    10128.11    10072.48    117.84 o 
   7   1   5     4662.31     4450.47     59.72 o 
   9   1   5      729.85      695.47     11.68 o 
  11   1   5        9.07        9.09      3.02 o 
  13   1   5      306.65      325.55      8.10 o 
  15   1   5     1081.53     1126.46     20.27 o 
  17   1   5      768.54      789.28     17.53 o 
  19   1   5      941.72      960.78     24.41 o 
  21   1   5      876.88      980.27     25.76 o 
  23   1   5      398.14      369.41     21.27 o 
   0   2   5      370.01      349.62     11.14 o 
   2   2   5        1.51        8.06      1.73 o 
   4   2   5      575.27      613.13      8.60 o 
   6   2   5     1726.33     1854.31     20.92 o 
   8   2   5       27.76       28.63      2.60 o 
  10   2   5        6.24       10.52      2.69 o 
  12   2   5      303.74      299.70      9.15 o 
  14   2   5       22.89        7.06      4.10 o 
  16   2   5       20.07       18.36      5.11 o 
  18   2   5       41.49       30.62      8.07 o 
  20   2   5        7.14        4.24      7.63 o 
  22   2   5        3.80        7.05     11.33 o 
  24   2   5       18.01       23.70     13.08 o 
   1   3   5    13265.20    13382.08    150.20 o 
   3   3   5     4739.58     4768.53     56.99 o 
   5   3   5     5044.84     4742.51     52.53 o 
   7   3   5      941.77      921.03     12.00 o 
   9   3   5       10.15       13.40      2.74 o 
  11   3   5     1257.15     1218.81     17.76 o 
  13   3   5     1732.53     1719.50     25.39 o 
  15   3   5      899.22      945.59     17.21 o 
  17   3   5      862.85      870.78     20.45 o 
  19   3   5      224.75      238.61     13.21 o 
  21   3   5      192.90      182.07     14.86 o 
  23   3   5      530.16      550.73     35.38 o 
   0   4   5     4190.48     4503.73     79.39 o 
   2   4   5      872.15      935.68     13.34 o 
   4   4   5        1.19       -1.03      1.98 o 
   6   4   5      427.35      397.30      7.05 o 
   8   4   5      246.27      215.89      5.95 o 
  10   4   5      190.23      145.45      5.33 o 
  12   4   5      208.15      200.01      7.13 o 
  14   4   5       18.94       23.11      5.01 o 
  16   4   5        4.37        4.95      5.75 o 
  18   4   5      219.42      216.01     10.51 o 
  20   4   5       33.27       37.79      7.92 o 
  22   4   5        0.96       -6.27      8.58 o 
  24   4   5        4.67       -1.36     11.37 o 
   1   5   5     8822.99     9080.47    110.51 o 
   3   5   5     5619.16     5606.76     69.13 o 
   5   5   5     2203.49     2157.23     26.04 o 
   7   5   5      607.12      608.31     11.44 o 
   9   5   5      904.18      913.93     14.08 o 
  11   5   5     1362.73     1416.93     22.32 o 
  13   5   5     1520.80     1605.24     27.22 o 
  15   5   5     1202.15     1290.67     23.52 o 
  17   5   5      406.64      405.69     13.03 o 
  19   5   5      168.74      166.20     12.08 o 
  21   5   5      287.06      277.64     14.85 o 
  23   5   5      289.25      310.37     16.36 o 
   0   6   5      189.03      215.78      7.51 o 
   2   6   5      195.10      172.96      4.77 o 
   4   6   5      696.97      698.48     10.22 o 
   6   6   5      191.63      177.15      5.66 o 
   8   6   5       94.64       82.05      4.19 o 
  10   6   5        5.97       -1.77      3.56 o 
  12   6   5      121.12      144.36      8.28 o 
  14   6   5      353.17      382.23     10.63 o 
  16   6   5       11.50        5.36      5.84 o 
  18   6   5       36.50       20.27      7.89 o 
  20   6   5        3.79       -1.05      9.44 o 
  22   6   5        0.28       -5.04      9.78 o 
   1   7   5      933.41      816.86     11.62 o 
   3   7   5     3143.00     3087.02     35.47 o 
   5   7   5     2036.29     2024.26     24.58 o 
   7   7   5     2643.56     2540.88     29.95 o 
   9   7   5     2897.74     3018.07     41.80 o 
  11   7   5      496.12      545.37     15.73 o 
  13   7   5      343.10      362.64     13.50 o 
  15   7   5      445.79      485.77     14.44 o 
  17   7   5      249.41      245.02     11.62 o 
  19   7   5      595.18      632.92     19.07 o 
  21   7   5      437.80      463.24     18.37 o 
   0   8   5       66.21       55.63      4.88 o 
   2   8   5      270.55      245.41      5.94 o 
   4   8   5        0.19       -0.52      2.64 o 
   6   8   5      210.56      188.95      6.28 o 
   8   8   5      131.16      131.70      6.03 o 
  10   8   5       49.22       57.41      4.98 o 
  12   8   5      139.83      130.26      6.61 o 
  14   8   5        7.13        8.73      5.47 o 
  16   8   5        0.27       -6.06      6.06 o 
  18   8   5        1.26        0.84      6.92 o 
  20   8   5       38.77       35.02      9.95 o 
  22   8   5        0.51       -6.06      9.38 o 
   1   9   5     1014.57     1184.03     17.80 o 
   3   9   5      624.80      651.72     10.82 o 
   5   9   5     2023.32     2038.28     27.21 o 
   7   9   5     2857.81     2910.13     37.45 o 
   9   9   5     1649.83     1715.95     25.13 o 
  11   9   5     1234.54     1334.51     22.27 o 
  13   9   5      359.05      377.85     12.39 o 
  15   9   5       99.87       95.98      8.29 o 
  17   9   5      493.54      545.99     15.94 o 
  19   9   5      446.95      479.44     17.41 o 
  21   9   5      127.22      132.86     12.57 o 
   0  10   5      265.02      233.30     10.09 o 
   2  10   5       10.17       14.78      3.93 o 
   4  10   5       42.17       32.52      4.21 o 
   6  10   5        0.19       -3.99      3.99 o 
   8  10   5        0.02       -4.95      4.95 o 
  10  10   5        0.00       -4.82      4.82 o 
  12  10   5        6.81        8.56      5.62 o 
  14  10   5        2.52        3.46      6.46 o 
  16  10   5        0.01       -7.25      7.25 o 
  18  10   5       41.18       46.19      8.99 o 
  20  10   5        5.70        3.75      9.60 o 
   1  11   5     1579.56     1604.12     23.55 o 
   3  11   5      457.57      415.72     11.01 o 
   5  11   5      305.25      269.65      8.46 o 
   7  11   5      549.85      552.66     14.84 o 
   9  11   5     1407.26     1472.37     24.35 o 
  11  11   5     1923.57     2021.99     31.60 o 
  13  11   5      842.93      909.20     18.21 o 
  15  11   5      406.93      415.96     18.93 o 
  17  11   5      234.00      246.03     13.18 o 
  19  11   5       43.75       33.74     10.08 o 
   0  12   5       52.40       54.28     10.07 o 
   2  12   5        0.29        2.43      4.90 o 
   4  12   5        0.03        2.38      4.71 o 
   6  12   5       10.59       -0.18      4.91 o 
   8  12   5        9.90        0.77      6.09 o 
  10  12   5        0.73       -5.38      5.38 o 
  12  12   5        0.11       -1.82      6.94 o 
  14  12   5       16.66       19.21      7.62 o 
  16  12   5        0.89       -6.77      8.02 o 
  18  12   5        1.23       -1.24      8.53 o 
   1  13   5      751.60      759.12     18.81 o 
   3  13   5      539.26      547.14     14.59 o 
   5  13   5       52.72       44.27      6.06 o 
   7  13   5      394.49      381.29     11.73 o 
   9  13   5     1632.60     1733.71     29.74 o 
  11  13   5     1184.06     1295.18     24.54 o 
  13  13   5      784.39      829.85     22.88 o 
  15  13   5      376.18      390.04     15.65 o 
  17  13   5       41.07       30.48      9.30 o 
   0  14   5      233.97      220.00     16.28 o 
   2  14   5       28.88       25.75      7.49 o 
   4  14   5        0.88       -2.01      6.77 o 
   6  14   5       39.06       28.63      6.84 o 
   8  14   5        4.46       10.68      7.15 o 
  10  14   5       17.63       11.79      7.59 o 
  12  14   5       54.09       54.08      9.69 o 
  14  14   5        0.44        8.16      8.61 o 
  16  14   5        0.29        9.27      9.74 o 
   1  15   5       74.31       76.38      9.04 o 
   3  15   5       74.72       63.13      9.75 o 
   5  15   5      382.38      345.66     15.19 o 
   7  15   5      944.89      930.06     29.36 o 
   9  15   5      885.04      930.08     22.70 o 
  11  15   5      567.28      617.58     18.78 o 
  13  15   5      218.89      211.97     18.50 o 
   0  16   5        9.69        6.67     13.45 o 
   2  16   5       30.95       27.76      8.26 o 
   4  16   5       89.63       68.21     10.18 o 
   6  16   5      107.75       95.33     11.66 o 
   8  16   5       32.34       37.94     10.80 o 
  10  16   5        2.72       -1.98      8.81 o 
  12  16   5       27.63       15.42      9.97 o 
   1  17   5       72.65       71.33     10.48 o 
   3  17   5      122.73      114.53     11.58 o 
   5  17   5      489.69      500.43     20.34 o 
   7  17   5      632.83      645.79     26.94 o 
   9  17   5      476.06      461.88     20.44 o 
   0  18   5       65.74       30.13     17.57 o 
   2  18   5       69.80       58.83     11.60 o 
   4  18   5       17.17       12.17     10.42 o 
   6  18   5        4.32        1.91      9.99 o 
   0   0   6       14.40       13.02      3.12 o 
   2   0   6     4875.55     4426.92     66.95 o 
   4   0   6     8071.09     8615.82    128.33 o 
   6   0   6     2559.47     2691.72     46.01 o 
   8   0   6     2721.09     2564.09     47.21 o 
  10   0   6      433.80      455.10     22.00 o 
  12   0   6       12.51        2.40      5.02 o 
  14   0   6      940.64      985.04     24.84 o 
  16   0   6      627.62      606.34     20.83 o 
  18   0   6      315.43      315.89     19.05 o 
  20   0   6      963.52     1025.01     36.77 o 
  22   0   6      464.22      477.03     55.74 o 
   1   1   6       10.14       11.35      1.71 o 
   3   1   6        0.22       -0.71      1.77 o 
   5   1   6       16.98       24.67      2.31 o 
   7   1   6      127.10      143.83      4.41 o 
   9   1   6        1.20        0.68      2.57 o 
  11   1   6       15.59        8.95      3.66 o 
  13   1   6       46.96       52.35      4.88 o 
  15   1   6       54.77       52.01      5.31 o 
  17   1   6       32.48       24.70      6.19 o 
  19   1   6      114.05      121.83     16.10 o 
  21   1   6       22.65       20.32      9.57 o 
  23   1   6        3.20        3.76     12.02 o 
   0   2   6     6575.51     6015.67     96.89 o 
   2   2   6     6553.31     6102.14     67.04 o 
   4   2   6     6389.33     6195.82     70.74 o 
   6   2   6     4819.22     4662.39     53.91 o 
   8   2   6     1193.52     1085.39     15.13 o 
  10   2   6      593.36      537.89      9.77 o 
  12   2   6     1370.48     1327.17     20.51 o 
  14   2   6     1028.94     1005.13     17.87 o 
  16   2   6      752.19      748.73     15.18 o 
  18   2   6      617.58      645.64     19.67 o 
  20   2   6      362.80      386.36     17.51 o 
  22   2   6      387.29      416.80     26.09 o 
  24   2   6      276.57      277.81     43.54 o 
   1   3   6      621.94      590.97      8.67 o 
   3   3   6       70.78       80.01      3.57 o 
   5   3   6       19.13       28.38      2.68 o 
   7   3   6       43.66       62.94      3.24 o 
   9   3   6       68.29       77.52      3.83 o 
  11   3   6       20.01       19.14      3.69 o 
  13   3   6      276.56      285.78      8.09 o 
  15   3   6      100.80      100.76      5.97 o 
  17   3   6       34.25       30.02      7.00 o 
  19   3   6      171.12      159.40     15.19 o 
  21   3   6       69.04       56.89      9.91 o 
  23   3   6        0.49        4.30     10.41 o 
   0   4   6     9054.81     8618.53    138.28 o 
   2   4   6     3423.34     3361.28     40.90 o 
   4   4   6     2194.45     2103.82     27.89 o 
   6   4   6     1908.51     2109.84     27.98 o 
   8   4   6      122.76      178.16      6.19 o 
  10   4   6      718.45      703.82     11.91 o 
  12   4   6     2087.01     2104.14     30.31 o 
  14   4   6      915.65      945.38     19.68 o 
  16   4   6      674.83      687.08     16.80 o 
  18   4   6      342.64      364.62     15.07 o 
  20   4   6       78.62       68.27     10.01 o 
  22   4   6      274.37      283.55     15.59 o 
   1   5   6      657.84      651.84     10.37 o 
   3   5   6        1.29        0.98      2.71 o 
   5   5   6     1647.23     1562.73     21.52 o 
   7   5   6     1206.07     1153.24     16.12 o 
   9   5   6       94.52       80.10      4.43 o 
  11   5   6      149.32      121.18      5.97 o 
  13   5   6      272.62      266.64     10.24 o 
  15   5   6       78.65       69.49      7.18 o 
  17   5   6        5.82       -6.28      6.28 o 
  19   5   6       15.26        7.79      7.63 o 
  21   5   6       24.11        5.42      9.02 o 
  23   5   6        0.20        8.85     11.44 o 
   0   6   6     1835.42     1571.92     27.91 o 
   2   6   6     3953.24     3760.87     49.81 o 
   4   6   6     3274.47     3286.32     42.29 o 
   6   6   6      910.13      973.31     14.28 o 
   8   6   6     2227.46     2346.44     31.50 o 
  10   6   6     1495.39     1584.28     25.29 o 
  12   6   6      413.28      396.82     12.00 o 
  14   6   6     1000.44     1068.30     22.31 o 
  16   6   6      483.94      503.32     15.02 o 
  18   6   6      162.36      160.29     10.37 o 
  20   6   6      432.92      416.64     19.85 o 
  22   6   6      212.68      227.01     17.01 o 
   1   7   6     3310.64     3166.83     39.41 o 
   3   7   6      363.15      327.26     10.11 o 
   5   7   6       24.51       27.39      3.60 o 
   7   7   6        9.87        5.39      3.23 o 
   9   7   6       18.31       24.80      4.82 o 
  11   7   6       58.88       54.44      5.50 o 
  13   7   6        0.57       -2.05      4.99 o 
  15   7   6        8.75        1.52      6.00 o 
  17   7   6       41.30       32.04      7.79 o 
  19   7   6      129.27      134.67     11.14 o 
  21   7   6       46.61       48.05      9.58 o 
   0   8   6      904.04      839.18     21.73 o 
   2   8   6     1119.50     1133.60     16.47 o 
   4   8   6     1464.70     1569.41     21.56 o 
   6   8   6     2289.65     2430.79     31.68 o 
   8   8   6     2438.45     2562.11     36.72 o 
  10   8   6     1042.22     1079.12     18.65 o 
  12   8   6      444.70      457.60     11.46 o 
  14   8   6      254.31      262.40     10.60 o 
  16   8   6      222.04      229.42     12.03 o 
  18   8   6      524.79      579.48     16.24 o 
  20   8   6      408.58      465.06     18.57 o 
   1   9   6       62.47       68.23      5.02 o 
   3   9   6       15.91        8.14      3.58 o 
   5   9   6       63.33       53.62      4.92 o 
   7   9   6       28.16       27.66      5.05 o 
   9   9   6       36.03       34.24      5.45 o 
  11   9   6      168.10      175.30      8.17 o 
  13   9   6      394.27      409.49     12.08 o 
  15   9   6      161.93      159.63      9.93 o 
  17   9   6        8.74       -1.74      6.96 o 
  19   9   6       85.52       66.04     10.30 o 
  21   9   6       37.77       20.03     24.38 o 
   0  10   6     2211.99     2305.12     49.61 o 
   2  10   6      662.38      700.12     13.48 o 
   4  10   6      507.57      520.47     13.06 o 
   6  10   6     1548.08     1621.90     24.17 o 
   8  10   6      851.34      874.93     16.50 o 
  10  10   6     1118.02     1132.71     20.12 o 
  12  10   6     1022.20     1097.15     20.09 o 
  14  10   6      164.98      172.98     12.11 o 
  16  10   6      323.28      335.29     13.38 o 
  18  10   6      381.77      446.93     16.26 o 
  20  10   6       62.35       68.21     17.68 o 
   1  11   6        0.16       -4.47      4.47 o 
   3  11   6        9.87        8.43      5.31 o 
   5  11   6        0.35       -5.15      5.15 o 
   7  11   6        0.04        0.89      5.26 o 
   9  11   6        2.61        4.48      5.44 o 
  11  11   6      158.62      160.29      9.84 o 
  13  11   6      189.61      208.15      9.71 o 
  15  11   6       14.28       -1.53      7.78 o 
  17  11   6        8.87        2.75      8.15 o 
  19  11   6       37.72       48.20     11.42 o 
   0  12   6      963.39      967.85     40.51 o 
   2  12   6      992.39     1025.91     20.77 o 
   4  12   6      342.10      362.69     12.95 o 
   6  12   6       93.93      103.96      7.97 o 
   8  12   6      759.73      774.00     18.00 o 
  10  12   6     1202.10     1319.48     24.66 o 
  12  12   6      586.87      645.81     16.34 o 
  14  12   6      517.86      548.33     18.77 o 
  16  12   6      276.52      317.26     19.18 o 
  18  12   6       42.65       51.11     33.39 o 
   1  13   6      259.51      247.49     11.72 o 
   3  13   6       95.56      105.86      8.24 o 
   5  13   6       49.84       46.67      7.96 o 
   7  13   6       10.73        7.43      6.59 o 
   9  13   6        0.00        7.69      6.82 o 
  11  13   6       14.18        5.51      7.57 o 
  13  13   6       50.97       50.62      9.36 o 
  15  13   6       33.63       18.25      9.86 o 
  17  13   6       14.79       14.80     21.45 o 
   0  14   6      343.07      349.86     19.27 o 
   2  14   6      401.01      389.37     16.66 o 
   4  14   6      254.97      232.23     12.17 o 
   6  14   6      336.68      355.41     20.28 o 
   8  14   6      899.24      915.47     20.95 o 
  10  14   6      681.62      729.52     20.94 o 
  12  14   6      382.40      425.93     15.96 o 
  14  14   6      275.99      296.05     17.19 o 
   1  15   6       54.66       52.06      8.64 o 
   3  15   6       54.96       38.10      8.48 o 
   5  15   6       47.56       49.07      9.46 o 
   7  15   6       78.15       91.95     10.54 o 
   9  15   6       66.22       73.30     10.47 o 
  11  15   6        3.52       -8.01      8.01 o 
  13  15   6        2.77       -8.34      9.25 o 
   0  16   6      198.16      195.93     20.24 o 
   2  16   6       94.30       90.99     10.07 o 
   4  16   6      247.22      252.71     14.59 o 
   6  16   6      747.30      785.61     25.03 o 
   8  16   6      516.82      537.60     29.15 o 
  10  16   6      357.20      383.80     18.21 o 
  12  16   6      230.71      251.97     22.26 o 
   1  17   6       48.73       35.72      9.27 o 
   3  17   6        7.94        3.42      9.90 o 
   5  17   6       64.86       62.10     11.82 o 
   7  17   6       60.10       71.85     12.17 o 
   9  17   6       26.72       47.90     25.26 o 
   0  18   6       97.57       85.14     17.75 o 
   2  18   6      131.44      105.76     13.18 o 
   4  18   6      175.22      185.09     21.27 o 
   1   1   7     2351.02     2039.85     23.70 o 
   3   1   7     2439.55     2282.46     26.49 o 
   5   1   7      484.76      489.74      7.26 o 
   7   1   7     2216.34     2069.88     25.38 o 
   9   1   7     5447.06     5209.56     65.52 o 
  11   1   7     2233.19     2198.95     31.41 o 
  13   1   7      725.10      703.89     13.86 o 
  15   1   7      510.37      492.44     11.71 o 
  17   1   7      280.06      257.53     10.42 o 
  19   1   7      408.52      403.44     15.69 o 
  21   1   7      212.23      207.17     17.36 o 
  23   1   7       13.39        6.80     11.97 o 
   0   2   7       20.79       13.70      3.37 o 
   2   2   7      105.35      102.90      3.79 o 
   4   2   7      405.88      412.90      6.76 o 
   6   2   7      641.85      642.18      9.65 o 
   8   2   7      662.12      635.38     10.34 o 
  10   2   7        0.24        1.65      3.57 o 
  12   2   7      242.86      233.08      7.95 o 
  14   2   7       88.19       82.17      5.91 o 
  16   2   7        1.13        3.76      5.19 o 
  18   2   7      183.81      167.61     11.48 o 
  20   2   7      223.30      233.51     15.21 o 
  22   2   7       17.77        2.37     14.20 o 
   1   3   7     4500.73     4179.83     48.69 o 
   3   3   7      634.66      593.69      9.14 o 
   5   3   7     2090.62     2031.14     26.09 o 
   7   3   7     2945.25     2904.80     37.77 o 
   9   3   7     2030.14     1975.67     27.00 o 
  11   3   7     3408.87     3353.09     47.81 o 
  13   3   7     1249.31     1215.72     20.70 o 
  15   3   7      210.88      191.72      9.58 o 
  17   3   7      765.91      837.76     20.38 o 
  19   3   7      381.95      413.57     18.22 o 
  21   3   7       58.37       56.82     11.13 o 
  23   3   7      110.28      109.32     18.79 o 
   0   4   7      166.59      184.86      7.07 o 
   2   4   7        8.39        1.71      3.09 o 
   4   4   7      277.72      278.98      6.07 o 
   6   4   7      274.74      260.47      7.05 o 
   8   4   7      364.06      329.83      8.72 o 
  10   4   7      282.85      278.13      8.14 o 
  12   4   7      323.68      330.73     10.78 o 
  14   4   7      264.06      256.08      9.68 o 
  16   4   7        6.25        3.90      5.89 o 
  18   4   7       23.82       21.25      7.76 o 
  20   4   7        7.94       -0.33      9.10 o 
  22   4   7        1.18       -6.01     10.19 o 
   1   5   7     2229.39     2132.75     28.47 o 
   3   5   7     1950.77     1916.33     28.69 o 
   5   5   7     1702.09     1723.51     24.92 o 
   7   5   7     1525.08     1590.84     24.80 o 
   9   5   7     2193.10     2188.90     32.96 o 
  11   5   7     1432.67     1474.96     24.05 o 
  13   5   7      680.69      677.75     16.97 o 
  15   5   7      630.54      624.62     16.23 o 
  17   5   7      368.70      386.01     14.64 o 
  19   5   7      183.71      178.15     11.86 o 
  21   5   7      151.08      145.98     14.09 o 
   0   6   7     3637.00     3554.23     64.73 o 
   2   6   7     1306.69     1215.30     19.66 o 
   4   6   7        0.02       -2.54      3.40 o 
   6   6   7      246.67      232.86      7.23 o 
   8   6   7      189.58      169.41      6.62 o 
  10   6   7        0.35       -1.53      4.42 o 
  12   6   7       24.22       22.09      6.04 o 
  14   6   7        9.88       18.94      6.58 o 
  16   6   7       30.15       26.33      6.87 o 
  18   6   7       15.61       12.29      7.53 o 
  20   6   7        1.63        1.93      8.74 o 
  22   6   7        8.53        4.07     12.89 o 
   1   7   7      593.33      466.00      9.70 o 
   3   7   7     2236.31     2249.15     31.97 o 
   5   7   7      946.94     1004.21     16.61 o 
   7   7   7      997.41     1054.79     17.29 o 
   9   7   7     1263.45     1354.93     22.82 o 
  11   7   7      248.59      279.35      9.31 o 
  13   7   7      488.97      543.20     13.37 o 
  15   7   7      668.98      740.04     21.79 o 
  17   7   7      163.15      167.46     10.84 o 
  19   7   7      227.66      252.02     12.06 o 
  21   7   7      205.38      199.66     16.77 o 
   0   8   7      373.41      347.76     11.79 o 
   2   8   7      210.55      212.08      7.21 o 
   4   8   7        1.20        1.36      3.76 o 
   6   8   7       98.00       93.92      5.73 o 
   8   8   7       17.70       18.65      5.07 o 
  10   8   7       53.53       51.44      5.68 o 
  12   8   7      128.89      116.26      7.62 o 
  14   8   7       32.94       20.57      7.20 o 
  16   8   7        0.27        7.23      6.84 o 
  18   8   7       33.44       26.19      7.88 o 
  20   8   7       62.94       48.96      9.31 o 
   1   9   7     2095.85     2118.47     30.93 o 
   3   9   7     1523.77     1653.22     25.18 o 
   5   9   7     3133.08     3339.38     49.28 o 
   7   9   7     1810.04     1927.07     34.73 o 
   9   9   7      273.52      293.90     10.18 o 
  11   9   7      681.37      695.48     19.53 o 
  13   9   7      784.56      866.54     26.76 o 
  15   9   7      378.78      403.77     16.20 o 
  17   9   7      489.44      543.74     17.35 o 
  19   9   7      243.54      260.57     13.90 o 
   0  10   7       21.47       32.27      6.89 o 
   2  10   7        1.67       -0.18      4.38 o 
   4  10   7       19.38       17.40      5.67 o 
   6  10   7       61.77       56.12      7.11 o 
   8  10   7       11.97        6.82      5.91 o 
  10  10   7      102.36       94.59      7.57 o 
  12  10   7      363.22      368.78     12.20 o 
  14  10   7      217.43      243.21     11.62 o 
  16  10   7        4.12        1.19      8.09 o 
  18  10   7       63.56       55.96     10.33 o 
   1  11   7      445.63      444.60     11.15 o 
   3  11   7      758.03      772.76     17.24 o 
   5  11   7      930.37      968.98     20.00 o 
   7  11   7      217.63      224.58     12.15 o 
   9  11   7       20.93       21.70      6.25 o 
  11  11   7      103.58       84.83      8.01 o 
  13  11   7      206.56      190.31     10.89 o 
  15  11   7      336.37      393.30     18.20 o 
  17  11   7      215.13      241.82     14.70 o 
   0  12   7       44.49       49.53     10.73 o 
   2  12   7       10.19        7.76      5.98 o 
   4  12   7        7.04       -0.99      5.85 o 
   6  12   7        6.96        9.09      6.72 o 
   8  12   7       12.39        9.25      6.95 o 
  10  12   7       19.26       23.09      7.16 o 
  12  12   7        9.12       -2.86      6.83 o 
  14  12   7        1.93       -4.70      8.06 o 
  16  12   7       14.70        4.58      9.48 o 
   1  13   7      743.46      766.20     19.49 o 
   3  13   7     1783.71     1838.43     32.85 o 
   5  13   7      948.01      984.46     22.63 o 
   7  13   7      423.82      472.66     15.36 o 
   9  13   7      275.34      282.17     13.03 o 
  11  13   7       76.77       83.57      9.61 o 
  13  13   7      319.91      338.58     15.67 o 
  15  13   7      475.66      539.86     23.23 o 
   0  14   7      146.51      136.07     14.54 o 
   2  14   7       94.66      105.50      9.72 o 
   4  14   7        3.05       -7.57      7.57 o 
   6  14   7       30.57       32.89      8.15 o 
   8  14   7       16.65       20.98      8.13 o 
  10  14   7        4.35        0.63      8.03 o 
  12  14   7       56.06       51.44     10.31 o 
  14  14   7       70.82       71.42     13.28 o 
   1  15   7      394.77      394.62     15.22 o 
   3  15   7      402.84      412.31     15.44 o 
   5  15   7      553.65      576.31     19.34 o 
   7  15   7      280.65      267.78     14.91 o 
   9  15   7       30.81       33.47      9.45 o 
  11  15   7       74.60       47.48     10.33 o 
  13  15   7      174.76      228.17     33.09 o 
   0  16   7      114.61       93.58     14.66 o 
   2  16   7       58.63       56.87      9.53 o 
   4  16   7       25.75       19.52      9.38 o 
   6  16   7       19.38        4.81      9.74 o 
   8  16   7        4.81        4.73     10.45 o 
  10  16   7        1.29        6.86     11.55 o 
   1  17   7      336.72      330.63     17.06 o 
   3  17   7      296.39      319.26     17.65 o 
   5  17   7      337.21      336.05     24.59 o 
   7  17   7      146.85      113.43     37.01 o 
   0  18   7       55.82       55.74     28.74 o 
   2  18   7       14.50       17.52     18.97 o 
   0   0   8      179.63      193.40     12.10 o 
   2   0   8      673.72      641.50     19.43 o 
   4   0   8      312.62      269.34      8.26 o 
   6   0   8      117.65      108.44      6.11 o 
   8   0   8     2014.66     2038.26     36.23 o 
  10   0   8     2466.48     2411.28     67.22 o 
  12   0   8      948.91      942.15     24.20 o 
  14   0   8     1059.24     1061.08     30.44 o 
  16   0   8      376.14      336.58     21.62 o 
  18   0   8       12.54       12.29      9.23 o 
  20   0   8       25.70       10.07     15.90 o 
  22   0   8        8.02        4.90     16.95 o 
   1   1   8      425.15      428.35      8.17 o 
   3   1   8      151.18      145.18      4.17 o 
   5   1   8      148.01      136.38      4.37 o 
   7   1   8      220.37      184.66      5.51 o 
   9   1   8      115.38      102.49      5.10 o 
  11   1   8       88.08       75.79      5.36 o 
  13   1   8       13.31        1.03      4.73 o 
  15   1   8       16.77       13.85      5.81 o 
  17   1   8        0.15        0.50      6.47 o 
  19   1   8       26.06       16.23      9.29 o 
  21   1   8       26.38        0.94     11.27 o 
   0   2   8     2787.02     2641.20     45.05 o 
   2   2   8     1956.12     1798.46     22.55 o 
   4   2   8     1879.33     1673.40     20.41 o 
   6   2   8     3776.14     3553.25     42.22 o 
   8   2   8     4088.28     3901.87     48.13 o 
  10   2   8     3388.43     3233.50     46.16 o 
  12   2   8     2525.12     2484.33     35.45 o 
  14   2   8     1027.21     1028.36     17.87 o 
  16   2   8      562.22      568.89     14.82 o 
  18   2   8      380.80      370.06     15.01 o 
  20   2   8       81.67       65.22     11.13 o 
  22   2   8       35.80       13.91     15.47 o 
   1   3   8      759.54      732.56     10.91 o 
   3   3   8       30.47       32.76      3.13 o 
   5   3   8      484.93      493.94      8.90 o 
   7   3   8      308.32      274.47      7.01 o 
   9   3   8        1.63       -1.15      3.51 o 
  11   3   8       93.84       96.45      5.70 o 
  13   3   8        0.12       -3.30      4.32 o 
  15   3   8       12.83       16.69      6.16 o 
  17   3   8        0.02        6.82      7.64 o 
  19   3   8        0.13       -1.25     10.24 o 
  21   3   8        0.20        1.01     11.04 o 
   0   4   8      882.04      949.82     18.99 o 
   2   4   8      298.97      315.88      6.66 o 
   4   4   8      883.61      859.49     13.80 o 
   6   4   8     2780.83     2769.36     38.47 o 
   8   4   8     1862.82     1842.19     27.06 o 
  10   4   8     1452.91     1446.33     23.74 o 
  12   4   8     1013.80     1033.03     19.73 o 
  14   4   8      282.62      295.97     12.35 o 
  16   4   8      375.19      392.07     14.21 o 
  18   4   8      419.63      422.53     18.61 o 
  20   4   8      105.54       75.07     13.18 o 
  22   4   8       67.54       66.01     17.82 o 
   1   5   8       73.71       66.54      4.09 o 
   3   5   8      153.99      151.74      6.42 o 
   5   5   8       46.53       34.24      6.20 o 
   7   5   8      126.26      124.86      6.38 o 
   9   5   8      673.48      700.53     13.93 o 
  11   5   8        6.68        3.59      4.95 o 
  13   5   8      159.14      144.20      9.65 o 
  15   5   8       39.92       36.25      7.83 o 
  17   5   8        0.46        1.25      7.33 o 
  19   5   8      184.08      193.86     13.47 o 
  21   5   8       79.32       68.70     13.26 o 
   0   6   8      632.59      602.01     17.24 o 
   2   6   8     1656.39     1625.11     24.20 o 
   4   6   8     1688.09     1680.43     26.31 o 
   6   6   8      734.27      710.44     13.18 o 
   8   6   8     1595.68     1583.37     25.50 o 
  10   6   8     1175.66     1200.38     23.26 o 
  12   6   8      373.46      402.29     13.72 o 
  14   6   8      676.42      735.99     19.45 o 
  16   6   8      413.64      413.69     15.13 o 
  18   6   8      107.29      102.09     10.39 o 
  20   6   8      171.77      130.13     14.04 o 
   1   7   8        1.06       -1.46      3.90 o 
   3   7   8      248.91      218.64      7.32 o 
   5   7   8      113.54       97.84      5.73 o 
   7   7   8        2.16        2.46      4.47 o 
   9   7   8        1.78        0.07      5.05 o 
  11   7   8       41.01       34.91      7.31 o 
  13   7   8      364.86      411.71     14.71 o 
  15   7   8      271.11      267.36     12.23 o 
  17   7   8        7.70        2.05      8.08 o 
  19   7   8       82.96       83.01     10.62 o 
  21   7   8        4.26       21.77     27.00 o 
   0   8   8     2319.88     2384.80     46.26 o 
   2   8   8     1962.00     2033.23     31.25 o 
   4   8   8     1205.17     1238.48     21.08 o 
   6   8   8      759.17      795.90     15.59 o 
   8   8   8      556.12      598.47     18.02 o 
  10   8   8      530.95      567.82     17.55 o 
  12   8   8      818.85      929.11     21.33 o 
  14   8   8      711.85      783.83     19.84 o 
  16   8   8      308.89      315.04     15.40 o 
  18   8   8      207.36      224.85     20.36 o 
  20   8   8      158.20      169.71     15.72 o 
   1   9   8      624.16      661.86     12.70 o 
   3   9   8        0.71        5.69      4.51 o 
   5   9   8       64.66       61.21      6.07 o 
   7   9   8       45.08       42.35      6.51 o 
   9   9   8        0.18       -3.88      5.80 o 
  11   9   8       76.85       70.06      7.70 o 
  13   9   8        0.06       -6.71      6.71 o 
  15   9   8        1.23       -7.39      7.39 o 
  17   9   8       22.09        7.46      9.13 o 
  19   9   8        0.47        6.33     10.30 o 
   0  10   8     1852.22     1865.27     38.53 o 
   2  10   8     1100.72     1118.07     19.19 o 
   4  10   8      945.30     1001.66     20.26 o 
   6  10   8      925.65      976.46     21.50 o 
   8  10   8      171.71      195.80     11.10 o 
  10  10   8      179.00      179.33     10.08 o 
  12  10   8      393.78      382.78     14.24 o 
  14  10   8      173.47      184.75     11.75 o 
  16  10   8      215.82      224.97     14.19 o 
  18  10   8      257.63      276.44     15.24 o 
   1  11   8      150.23      132.68      7.53 o 
   3  11   8       52.16       45.60      6.88 o 
   5  11   8       96.16      107.24      8.62 o 
   7  11   8       51.40       57.21      7.88 o 
   9  11   8       18.84       20.74      7.32 o 
  11  11   8        1.51       -7.04      7.04 o 
  13  11   8        6.95        9.72      7.86 o 
  15  11   8       14.12       13.54      9.48 o 
  17  11   8        4.52       -6.62     10.11 o 
   0  12   8      446.85      473.83     21.10 o 
   2  12   8      910.09      945.72     19.11 o 
   4  12   8     1008.29     1046.15     23.18 o 
   6  12   8      388.09      384.71     13.86 o 
   8  12   8      237.51      262.98     12.36 o 
  10  12   8       76.41       70.37      9.03 o 
  12  12   8       10.89       12.41      8.34 o 
  14  12   8      105.01      100.97     12.05 o 
  16  12   8      184.93      180.50     20.71 o 
   1  13   8      138.86      133.30     10.07 o 
   3  13   8       35.79       29.76      7.15 o 
   5  13   8        0.00        2.90      7.26 o 
   7  13   8        5.28       -7.01      7.01 o 
   9  13   8       10.42       10.57      7.87 o 
  11  13   8       67.26       66.01      9.61 o 
  13  13   8       44.11       30.57      9.72 o 
  15  13   8       25.05       40.06     29.61 o 
   0  14   8      859.23      899.93     31.67 o 
   2  14   8      920.86      940.68     22.96 o 
   4  14   8      708.14      720.45     24.70 o 
   6  14   8      357.26      358.07     14.43 o 
   8  14   8      159.00      170.39     14.30 o 
  10  14   8       50.87       42.30      9.38 o 
  12  14   8       83.25       79.74     11.82 o 
   1  15   8        7.26       14.35      8.15 o 
   3  15   8        5.41       11.72      8.78 o 
   5  15   8      181.07      200.83     21.82 o 
   7  15   8       91.91      100.23     11.57 o 
   9  15   8        0.06        3.02      9.02 o 
  11  15   8        0.18       -3.22     11.34 o 
   0  16   8      926.28      926.37     33.82 o 
   2  16   8      569.79      635.35     21.08 o 
   4  16   8      312.89      313.23     17.86 o 
   6  16   8      185.87      181.44     13.59 o 
   8  16   8       31.24       40.17     11.47 o 
   1  17   8        8.83        7.49      9.61 o 
   3  17   8        0.78       -3.92     10.09 o 
   1   1   9     1142.58     1070.05     16.27 o 
   3   1   9     2409.52     2326.72     30.07 o 
   5   1   9     1963.94     1904.19     25.35 o 
   7   1   9      641.68      604.72     10.04 o 
   9   1   9      330.01      329.62      8.66 o 
  11   1   9      698.08      661.22     13.70 o 
  13   1   9     1466.13     1494.99     26.23 o 
  15   1   9     1105.93     1143.93     22.05 o 
  17   1   9      138.66      116.21      8.24 o 
  19   1   9        7.83        1.55      9.04 o 
  21   1   9       74.55       56.40     13.74 o 
   0   2   9      737.76      750.97     17.18 o 
   2   2   9        1.56       -2.84      2.84 o 
   4   2   9       89.91       96.34      4.70 o 
   6   2   9        1.02       -3.21      3.21 o 
   8   2   9      438.03      416.69      9.80 o 
  10   2   9      119.21      114.39      6.47 o 
  12   2   9        5.82       -3.03      4.82 o 
  14   2   9       55.50       51.32      6.07 o 
  16   2   9        0.18        4.36      6.13 o 
  18   2   9       14.39       16.74      8.20 o 
  20   2   9       19.17       18.17     11.38 o 
   1   3   9      735.98      701.21     10.91 o 
   3   3   9     1794.65     1740.67     22.41 o 
   5   3   9     4275.34     4150.79     51.10 o 
   7   3   9     2957.14     2868.59     40.14 o 
   9   3   9      697.67      665.36     14.60 o 
  11   3   9      647.79      652.81     13.73 o 
  13   3   9      807.85      850.03     16.77 o 
  15   3   9      473.04      515.29     19.79 o 
  17   3   9      424.52      395.01     17.63 o 
  19   3   9      306.94      348.09     27.03 o 
  21   3   9      190.83      203.21     24.22 o 
   0   4   9      206.27      196.10      8.02 o 
   2   4   9      490.56      463.74      8.93 o 
   4   4   9      160.15      144.64      5.59 o 
   6   4   9       35.13       14.92      4.10 o 
   8   4   9        2.14       10.07      4.19 o 
  10   4   9       26.86       12.59      4.94 o 
  12   4   9      198.73      193.21      9.97 o 
  14   4   9        0.00       -6.37      6.37 o 
  16   4   9       16.46       -5.70      7.56 o 
  18   4   9       13.94       -0.70     10.23 o 
  20   4   9       73.46       72.96     13.84 o 
   1   5   9      482.34      508.76     10.52 o 
   3   5   9     1512.74     1494.89     21.80 o 
   5   5   9     2186.52     2175.37     31.48 o 
   7   5   9     1628.89     1650.19     26.46 o 
   9   5   9      901.76      904.55     16.99 o 
  11   5   9      364.18      377.03     11.87 o 
  13   5   9      253.06      249.29     11.78 o 
  15   5   9      326.76      337.53     16.21 o 
  17   5   9      277.29      268.22     18.69 o 
  19   5   9      225.14      264.46     21.30 o 
  21   5   9      198.30      172.43     30.48 o 
   0   6   9       25.51       22.04      6.45 o 
   2   6   9      123.94      127.64      6.55 o 
   4   6   9       24.35       37.59      4.75 o 
   6   6   9       14.37       15.09      4.64 o 
   8   6   9        6.86        4.04      4.75 o 
  10   6   9      250.77      249.87     10.38 o 
  12   6   9      420.82      450.26     16.76 o 
  14   6   9       73.84       49.90      9.26 o 
  16   6   9        1.65        9.50      9.34 o 
  18   6   9       45.10       21.60      9.76 o 
  20   6   9       90.35       57.14     12.32 o 
   1   7   9     1314.56     1382.89     25.51 o 
   3   7   9      891.20      852.12     16.08 o 
   5   7   9      191.76      176.17      7.37 o 
   7   7   9      163.83      159.70      7.76 o 
   9   7   9      532.83      563.33     17.42 o 
  11   7   9      571.50      659.82     19.37 o 
  13   7   9      522.87      613.01     21.95 o 
  15   7   9      395.13      423.00     15.87 o 
  17   7   9      140.10      132.53     19.17 o 
  19   7   9       94.40       82.46     11.82 o 
   0   8   9      632.45      635.00     22.51 o 
   2   8   9       39.82       34.02      5.14 o 
   4   8   9        0.66       -1.33      4.49 o 
   6   8   9       13.35       13.39      5.41 o 
   8   8   9      250.09      254.65     13.29 o 
  10   8   9      227.51      247.09     11.26 o 
  12   8   9       48.84       34.91      7.92 o 
  14   8   9      120.87      125.85     10.07 o 
  16   8   9        1.68       -2.39      7.72 o 
  18   8   9       68.11       67.15     11.45 o 
   1   9   9     3432.16     3554.80     51.97 o 
   3   9   9     1246.42     1249.65     20.05 o 
   5   9   9      635.98      621.99     14.93 o 
   7   9   9      732.53      765.56     18.46 o 
   9   9   9      985.68     1080.98     22.24 o 
  11   9   9     1323.13     1464.67     29.82 o 
  13   9   9      805.20      907.55     22.13 o 
  15   9   9      278.71      299.82     13.83 o 
  17   9   9      253.85      265.54     14.99 o 
   0  10   9      287.48      297.38     14.22 o 
   2  10   9      256.20      256.08      8.80 o 
   4  10   9       36.15       29.56      6.10 o 
   6  10   9       42.74       39.55      9.43 o 
   8  10   9       45.10       36.99      7.38 o 
  10  10   9       21.62       21.89      7.56 o 
  12  10   9       28.83       20.49      8.11 o 
  14  10   9        0.85       -7.08      7.83 o 
  16  10   9       19.86        1.61      9.60 o 
   1  11   9      217.68      202.40      9.37 o 
   3  11   9      103.43      112.49      7.85 o 
   5  11   9       81.13       87.38     10.99 o 
   7  11   9      266.67      251.10     11.96 o 
   9  11   9      444.88      456.60     16.68 o 
  11  11   9      158.40      149.32     10.66 o 
  13  11   9        6.45        6.93      8.65 o 
  15  11   9       14.06        9.10     12.73 o 
   0  12   9        1.78        2.32      9.89 o 
   2  12   9       18.72       12.97      6.23 o 
   4  12   9        0.84       -4.52      6.35 o 
   6  12   9       38.77       42.89      8.14 o 
   8  12   9        2.14       -7.12      7.12 o 
  10  12   9       33.97       19.83      7.95 o 
  12  12   9       54.05       57.30      9.96 o 
  14  12   9        0.08       -3.83      8.82 o 
   1  13   9      720.22      723.20     19.61 o 
   3  13   9      635.15      662.99     18.30 o 
   5  13   9      497.89      562.59     17.31 o 
   7  13   9      739.19      828.30     21.37 o 
   9  13   9      804.71      889.81     22.57 o 
  11  13   9      260.55      319.73     14.52 o 
  13  13   9       66.64       71.50     11.04 o 
   0  14   9        0.85       -2.92     10.72 o 
   2  14   9       19.14       28.17      8.41 o 
   4  14   9        0.28        2.21      8.68 o 
   6  14   9       36.06       38.66     10.37 o 
   8  14   9        0.18       -7.94      7.94 o 
  10  14   9        4.93        9.45      8.62 o 
  12  14   9        0.06       -6.33     12.76 o 
   1  15   9      610.57      627.54     19.23 o 
   3  15   9      181.52      161.52     12.83 o 
   5  15   9       84.19       54.97     10.58 o 
   7  15   9      118.43       96.48     11.72 o 
   9  15   9      168.59      149.79     12.95 o 
   0  16   9        2.89        5.46     12.57 o 
   2  16   9        1.92        4.08      9.49 o 
   4  16   9        1.32       -2.61      9.23 o 
   6  16   9        3.78      -13.06     25.26 o 
   0   0  10     3341.98     3136.21     82.70 o 
   2   0  10     2022.48     1850.22     36.87 o 
   4   0  10      425.01      411.07     12.81 o 
   6   0  10        9.37        6.71      5.41 o 
   8   0  10       51.52       58.66      7.79 o 
  10   0  10       71.25       67.69      9.84 o 
  12   0  10      307.11      311.17     14.26 o 
  14   0  10      268.54      244.70     13.55 o 
  16   0  10      200.00      179.91     13.17 o 
  18   0  10       96.06       72.37     10.90 o 
  20   0  10      123.95      107.12     21.53 o 
   1   1  10        7.39        3.34      3.64 o 
   3   1  10      151.17      136.14      6.06 o 
   5   1  10       75.09       73.90      4.92 o 
   7   1  10        3.40        5.21      4.34 o 
   9   1  10      232.00      208.82      8.19 o 
  11   1  10        2.79       -1.57      5.23 o 
  13   1  10        2.03        0.89      5.49 o 
  15   1  10       30.56       27.45      6.54 o 
  17   1  10       11.34       15.19      6.77 o 
  19   1  10        0.00       -5.80      8.98 o 
  21   1  10        5.32      -11.22     16.32 o 
   0   2  10     4490.98     4125.75     75.69 o 
   2   2  10     4002.64     3770.12     49.37 o 
   4   2  10     2801.35     2757.91     37.24 o 
   6   2  10     1601.38     1555.42     22.75 o 
   8   2  10      909.85      900.95     16.99 o 
  10   2  10      619.54      621.85     13.79 o 
  12   2  10      536.75      525.37     12.93 o 
  14   2  10      446.65      450.76     13.85 o 
  16   2  10      371.13      386.93     18.63 o 
  18   2  10      451.97      441.82     19.23 o 
  20   2  10      475.75      477.28     23.79 o 
   1   3  10        8.52       -1.64      3.70 o 
   3   3  10       40.01       42.54      4.40 o 
   5   3  10      300.76      298.53      8.10 o 
   7   3  10        8.40       10.25      4.49 o 
   9   3  10      134.20      142.36      9.03 o 
  11   3  10       44.07       38.06      6.17 o 
  13   3  10        0.20       -0.30      5.66 o 
  15   3  10       14.21       11.14      7.91 o 
  17   3  10        7.35       -4.31      8.79 o 
  19   3  10        0.86        1.09     11.12 o 
   0   4  10      511.45      481.01     12.72 o 
   2   4  10      941.75      933.32     15.25 o 
   4   4  10     1494.22     1508.52     22.31 o 
   6   4  10     1500.94     1490.19     23.46 o 
   8   4  10      975.65      964.12     17.17 o 
  10   4  10      216.62      228.22      9.56 o 
  12   4  10       41.75       37.81      6.76 o 
  14   4  10       68.06       64.55      9.29 o 
  16   4  10      186.44      155.07     12.96 o 
  18   4  10      490.11      529.83     23.27 o 
  20   4  10      521.11      582.60     37.88 o 
   1   5  10       60.08       68.86      5.47 o 
   3   5  10      388.07      377.12      9.07 o 
   5   5  10       20.62       19.41      5.00 o 
   7   5  10       58.88       48.78      5.89 o 
   9   5  10       72.23       70.97      7.19 o 
  11   5  10      232.89      225.98     13.62 o 
  13   5  10        8.88       12.35      7.65 o 
  15   5  10      128.57      146.88     11.93 o 
  17   5  10       17.78        7.45      8.96 o 
  19   5  10        7.34       11.12     11.83 o 
   0   6  10     1041.28     1050.19     26.44 o 
   2   6  10      957.32      987.59     17.96 o 
   4   6  10      887.59      897.12     16.11 o 
   6   6  10      671.88      692.66     13.86 o 
   8   6  10      416.68      432.15     12.23 o 
  10   6  10      356.70      394.12     19.12 o 
  12   6  10      249.95      254.10     13.54 o 
  14   6  10      203.08      195.54     13.13 o 
  16   6  10      255.79      255.84     15.80 o 
  18   6  10      188.71      178.68     14.82 o 
   1   7  10        3.35        2.05      4.76 o 
   3   7  10        9.82        4.04      4.93 o 
   5   7  10      126.11      127.26      7.24 o 
   7   7  10       10.78        3.95      5.07 o 
   9   7  10      425.32      416.30     12.50 o 
  11   7  10       45.55       45.13      9.09 o 
  13   7  10       26.85        8.99      8.69 o 
  15   7  10        2.38       -8.31      8.31 o 
  17   7  10        0.00       -9.13      9.13 o 
  19   7  10        3.71        6.97     27.00 o 
   0   8  10     1936.52     1967.80     44.23 o 
   2   8  10     1311.40     1352.58     22.19 o 
   4   8  10      620.74      630.31     13.38 o 
   6   8  10      379.72      375.38     11.76 o 
   8   8  10      391.01      425.04     13.69 o 
  10   8  10      735.77      795.51     21.11 o 
  12   8  10      986.19     1155.26     29.65 o 
  14   8  10      716.22      762.30     21.80 o 
  16   8  10      339.03      352.24     15.81 o 
  18   8  10      102.26       96.20     13.84 o 
   1   9  10        0.37       -4.82      4.82 o 
   3   9  10        6.33        0.46      4.88 o 
   5   9  10      123.41      121.02      7.96 o 
   7   9  10        1.70        2.10      6.60 o 
   9   9  10      169.21      165.43     10.29 o 
  11   9  10       16.82       13.96      7.82 o 
  13   9  10        0.37       -2.43      8.41 o 
  15   9  10        0.46       -3.51      8.70 o 
  17   9  10        5.85       24.67     12.24 o 
   0  10  10      245.81      229.20     14.02 o 
   2  10  10      320.14      327.97     10.50 o 
   4  10  10      386.61      399.49     12.87 o 
   6  10  10      492.63      513.09     14.59 o 
   8  10  10      673.49      706.31     18.70 o 
  10  10  10      562.51      593.78     17.40 o 
  12  10  10      416.76      408.15     16.20 o 
  14  10  10      303.28      307.38     16.37 o 
  16  10  10      145.98      148.65     15.75 o 
   1  11  10       10.00        6.08      5.69 o 
   3  11  10       94.64       83.41      8.20 o 
   5  11  10        2.61       -1.39      6.51 o 
   7  11  10        2.73       -0.49      7.19 o 
   9  11  10        0.72       -4.93      7.61 o 
  11  11  10       42.55       40.68      9.48 o 
  13  11  10        3.49        0.74      9.00 o 
  15  11  10       12.69        3.80     12.82 o 
   0  12  10        7.98        4.45     10.20 o 
   2  12  10       27.89       22.14      7.17 o 
   4  12  10      316.09      357.76     13.61 o 
   6  12  10      721.63      771.53     18.96 o 
   8  12  10      760.05      809.82     21.81 o 
  10  12  10      389.94      454.73     21.00 o 
  12  12  10      130.99      114.82     11.59 o 
  14  12  10       87.75       97.41     21.45 o 
   1  13  10        2.85       -2.94      7.56 o 
   3  13  10        4.50       -4.38      7.25 o 
   5  13  10       10.37       16.94      7.76 o 
   7  13  10        4.24       15.68      7.88 o 
   9  13  10        6.53       -1.25      8.18 o 
  11  13  10        0.27       -5.39     10.37 o 
   0  14  10      138.80      137.08     15.77 o 
   2  14  10      143.22      149.60     12.24 o 
   4  14  10      274.10      292.57     15.40 o 
   6  14  10      476.69      537.34     17.72 o 
   8  14  10      461.07      524.42     16.83 o 
  10  14  10      417.60      414.74     23.01 o 
   1  15  10       20.55       50.18     10.51 o 
   3  15  10       12.54       -1.25      9.28 o 
   5  15  10        4.68       -6.37      9.24 o 
   7  15  10        0.80        7.85     14.88 o 
   2  16  10      171.09      135.86     33.96 o 
   1   1  11     3678.50     3502.88     46.52 o 
   3   1  11      844.91      792.68     14.02 o 
   5   1  11      174.71      161.85      6.69 o 
   7   1  11      192.50      182.65      8.86 o 
   9   1  11      429.43      418.05     15.43 o 
  11   1  11      472.38      468.08     14.33 o 
  13   1  11      117.09      104.43      8.83 o 
  15   1  11      112.01      111.27     10.97 o 
  17   1  11      373.34      402.10     16.29 o 
  19   1  11      326.36      347.27     20.72 o 
   0   2  11       26.07       24.39      6.50 o 
   2   2  11      177.14      171.50      7.00 o 
   4   2  11        1.12       -4.23      4.38 o 
   6   2  11      330.58      315.74     11.29 o 
   8   2  11       44.16       37.18      6.15 o 
  10   2  11        6.42        6.19      5.71 o 
  12   2  11        8.19       -4.77      6.36 o 
  14   2  11       61.55       68.67      8.24 o 
  16   2  11        5.55        8.31      8.68 o 
  18   2  11       33.59       33.58     11.31 o 
  20   2  11        1.20       19.16     22.64 o 
   1   3  11     2061.51     1952.31     29.13 o 
   3   3  11     1748.75     1737.07     26.60 o 
   5   3  11      737.04      734.10     14.87 o 
   7   3  11     1088.00     1100.73     20.24 o 
   9   3  11     1290.02     1317.22     24.86 o 
  11   3  11      274.89      270.74     11.59 o 
  13   3  11      108.75       99.42     11.49 o 
  15   3  11      214.84      220.61     15.04 o 
  17   3  11      364.31      357.91     20.87 o 
  19   3  11      614.73      715.11     52.58 o 
   0   4  11      228.34      213.20     14.79 o 
   2   4  11       27.19       22.16      4.78 o 
   4   4  11       14.61       10.26      4.75 o 
   6   4  11       73.08       52.45      6.17 o 
   8   4  11       35.80       30.35      6.47 o 
  10   4  11       78.89       64.55      6.77 o 
  12   4  11        1.22       -1.03      6.15 o 
  14   4  11        9.33       -0.02      7.61 o 
  16   4  11        0.76        4.97      9.48 o 
  18   4  11       24.14       18.56     10.57 o 
   1   5  11      872.95      847.76     22.30 o 
   3   5  11      749.74      756.37     16.51 o 
   5   5  11      718.72      760.79     16.76 o 
   7   5  11      769.21      798.52     20.00 o 
   9   5  11      494.35      499.81     13.76 o 
  11   5  11      186.58      178.37     10.31 o 
  13   5  11       81.20       51.08      9.95 o 
  15   5  11      114.16      107.41     11.08 o 
  17   5  11      258.95      296.03     17.41 o 
  19   5  11      277.59      253.42     35.71 o 
   0   6  11       15.41       15.44      8.46 o 
   2   6  11        8.32        6.56      5.82 o 
   4   6  11       35.44       30.99      6.02 o 
   6   6  11       90.55       89.70      6.96 o 
   8   6  11        9.21       11.67      6.24 o 
  10   6  11      152.57      161.11     10.25 o 
  12   6  11      199.63      204.29     13.34 o 
  14   6  11       98.28       87.31     10.85 o 
  16   6  11        2.30        2.73      9.29 o 
  18   6  11       39.54       57.74     19.49 o 
   1   7  11      713.39      744.65     16.64 o 
   3   7  11      340.39      351.83     11.77 o 
   5   7  11      463.94      501.84     13.58 o 
   7   7  11      238.63      254.96     10.47 o 
   9   7  11      135.33      114.86     10.00 o 
  11   7  11      403.79      397.64     16.70 o 
  13   7  11      359.31      396.92     18.68 o 
  15   7  11      262.62      288.67     15.95 o 
  17   7  11      199.34      222.40     14.09 o 
   0   8  11        9.61       12.13      7.90 o 
   2   8  11      156.64      157.09      8.37 o 
   4   8  11      119.23      120.19      9.61 o 
   6   8  11        3.19       -6.31      6.31 o 
   8   8  11        0.00       -6.43      7.11 o 
  10   8  11       37.36       47.13     13.57 o 
  12   8  11      109.14      103.71     11.70 o 
  14   8  11        2.61       -2.98      8.59 o 
  16   8  11       13.42       12.13      9.35 o 
   1   9  11      780.93      815.48     18.04 o 
   3   9  11     1198.55     1305.51     22.17 o 
   5   9  11      958.95     1017.41     20.17 o 
   7   9  11      687.84      738.81     19.09 o 
   9   9  11      616.71      674.35     22.31 o 
  11   9  11      581.26      651.59     29.99 o 
  13   9  11      751.17      832.01     25.13 o 
  15   9  11      541.99      625.79     26.94 o 
   0  10  11      178.93      136.03     10.90 o 
   2  10  11       32.64       26.98      6.28 o 
   4  10  11       10.21        0.19      6.54 o 
   6  10  11       44.35       34.80      7.57 o 
   8  10  11      130.74      127.25     10.14 o 
  10  10  11       64.07       46.29     10.26 o 
  12  10  11        1.82       -4.14      9.15 o 
  14  10  11        3.39        4.01     10.02 o 
   1  11  11       33.71       15.41      6.23 o 
   3  11  11      105.98      108.18      9.01 o 
   5  11  11      341.90      351.72     16.46 o 
   7  11  11      321.34      335.47     13.20 o 
   9  11  11      155.75      165.98     12.60 o 
  11  11  11       90.31       74.24     11.33 o 
  13  11  11      172.63      193.13     18.62 o 
   0  12  11       71.18       78.00     13.48 o 
   2  12  11       17.57       11.21      7.79 o 
   4  12  11        7.11        6.76      7.26 o 
   6  12  11        7.79        9.02      7.66 o 
   8  12  11        4.23        9.33      7.85 o 
  10  12  11        0.10       -8.66      8.66 o 
  12  12  11        1.97        9.58     24.38 o 
   1  13  11       80.25       56.57     10.23 o 
   3  13  11      294.71      317.38     15.54 o 
   5  13  11      832.36      913.14     32.79 o 
   7  13  11      647.71      719.23     19.28 o 
   9  13  11      294.59      310.16     13.83 o 
   0  14  11       87.04       72.10     14.52 o 
   2  14  11        8.89        1.39      9.31 o 
   4  14  11        2.00       -8.58      8.58 o 
   6  14  11        0.23       -6.55      9.31 o 
   8  14  11       11.15        8.71     25.26 o 
   1  15  11       88.70       90.31     17.76 o 
   3  15  11      172.68      258.65     43.54 o 
   0   0  12      225.19      226.95     15.88 o 
   2   0  12       54.25       40.82      7.18 o 
   4   0  12      267.29      234.56     11.47 o 
   6   0  12      770.08      774.28     31.42 o 
   8   0  12      167.91      103.00     11.88 o 
  10   0  12      193.54      203.95     15.41 o 
  12   0  12      417.33      398.95     19.99 o 
  14   0  12      193.32      139.23     18.85 o 
  16   0  12      228.42      187.88     16.72 o 
  18   0  12      120.83      114.88     27.28 o 
   1   1  12      106.74      125.01      6.55 o 
   3   1  12      128.14      123.46      6.67 o 
   5   1  12       10.35       -1.12      4.72 o 
   7   1  12       86.04       59.32      6.99 o 
   9   1  12        6.72        8.63      6.34 o 
  11   1  12        0.09        1.30      6.64 o 
  13   1  12       27.66       17.25      7.36 o 
  15   1  12       45.02       27.01      8.12 o 
  17   1  12        3.90        2.24      9.49 o 
   0   2  12      594.15      569.10     16.74 o 
   2   2  12      990.87      898.86     16.51 o 
   4   2  12     1354.88     1291.17     21.54 o 
   6   2  12     1160.52     1184.12     21.68 o 
   8   2  12     1085.25     1096.58     22.17 o 
  10   2  12      742.56      726.33     18.43 o 
  12   2  12      551.31      600.96     16.90 o 
  14   2  12      645.54      705.48     18.99 o 
  16   2  12      393.53      396.63     17.76 o 
  18   2  12      144.79      121.91     17.32 o 
   1   3  12       41.62       36.99      5.45 o 
   3   3  12       28.72       27.34      5.27 o 
   5   3  12        8.40       12.33      5.57 o 
   7   3  12      221.18      208.63     12.78 o 
   9   3  12      299.54      299.61     11.62 o 
  11   3  12       49.30       52.28      7.89 o 
  13   3  12       16.91       18.16      7.51 o 
  15   3  12       20.36       18.84      9.82 o 
  17   3  12        4.47       -0.59     10.74 o 
   0   4  12      199.06      179.20     12.04 o 
   2   4  12      600.65      575.38     13.49 o 
   4   4  12      705.98      703.02     15.38 o 
   6   4  12      461.83      442.62     12.33 o 
   8   4  12      734.51      779.00     18.03 o 
  10   4  12      448.00      450.92     15.52 o 
  12   4  12      292.33      283.59     12.77 o 
  14   4  12      456.04      506.19     31.11 o 
  16   4  12      212.99      193.65     25.81 o 
  18   4  12       95.78      118.44     30.48 o 
   1   5  12       10.35        5.22      6.15 o 
   3   5  12      130.52      127.72      9.30 o 
   5   5  12      494.53      493.14     14.64 o 
   7   5  12       74.16       69.28      7.49 o 
   9   5  12      166.04      164.77     13.58 o 
  11   5  12      115.18      119.53     10.60 o 
  13   5  12        9.09       18.11      9.62 o 
  15   5  12        0.76       14.18     10.73 o 
  17   5  12       14.95        4.70     13.40 o 
   0   6  12      633.54      641.45     36.47 o 
   2   6  12      286.57      290.59     11.79 o 
   4   6  12      308.92      318.48     12.26 o 
   6   6  12      557.63      596.07     16.47 o 
   8   6  12      210.00      218.05     12.13 o 
  10   6  12      255.85      255.47     13.32 o 
  12   6  12      375.74      352.98     16.96 o 
  14   6  12      130.89      130.99     13.42 o 
  16   6  12      132.02      120.15     14.09 o 
   1   7  12       77.50       71.49      8.11 o 
   3   7  12       70.91       58.77     10.33 o 
   5   7  12       94.30       82.75      8.58 o 
   7   7  12        9.96        0.01      7.27 o 
   9   7  12      208.48      247.24     15.71 o 
  11   7  12      343.55      359.06     23.80 o 
  13   7  12       99.45      110.07     21.87 o 
  15   7  12        0.00       -1.41      9.85 o 
   0   8  12      858.10      885.14     29.51 o 
   2   8  12      727.65      798.37     18.46 o 
   4   8  12      613.43      646.81     17.55 o 
   6   8  12      513.85      556.23     17.71 o 
   8   8  12      428.34      426.16     17.66 o 
  10   8  12      463.18      513.88     21.36 o 
  12   8  12      347.85      382.93     23.36 o 
  14   8  12      226.63      209.62     15.18 o 
   1   9  12      171.55      164.88      9.37 o 
   3   9  12      154.16      156.64     10.58 o 
   5   9  12        9.55        1.20      8.41 o 
   7   9  12       72.20       53.12      8.66 o 
   9   9  12      135.67      137.22     11.68 o 
  11   9  12       28.07       35.04      9.62 o 
  13   9  12       15.71       15.86      9.43 o 
   0  10  12      335.97      362.47     20.14 o 
   2  10  12      519.84      569.13     17.01 o 
   4  10  12      343.04      352.45     15.27 o 
   6  10  12      140.77      127.74     10.42 o 
   8  10  12      324.46      341.87     15.06 o 
  10  10  12      232.82      245.63     14.39 o 
  12  10  12      106.05       88.43     11.15 o 
   1  11  12      129.66      130.70     12.03 o 
   3  11  12       11.67        1.58      7.76 o 
   5  11  12        1.11        2.38      7.86 o 
   7  11  12       48.71       47.55      9.11 o 
   9  11  12       75.32       88.75     14.62 o 
  11  11  12        0.06       14.52     10.96 o 
   0  12  12      450.36      499.44     28.63 o 
   2  12  12      271.71      297.65     14.91 o 
   4  12  12      161.47      152.07     11.40 o 
   6  12  12      177.85      185.11     13.98 o 
   8  12  12      121.48      138.53     11.58 o 
  10  12  12      119.36      142.82     32.22 o 
   1  13  12       17.30       14.89     10.26 o 
   3  13  12        0.19        4.35      9.72 o 
   5  13  12        0.03       -8.73      8.73 o 
   7  13  12        0.58       13.90     15.34 o 
   0  14  12      514.22      600.03     52.25 o 
   2  14  12      349.97      347.33     31.33 o 
   1   1  13        6.18        6.00      4.89 o 
   3   1  13      183.60      161.71      8.04 o 
   5   1  13     1186.22     1219.14     22.71 o 
   7   1  13      950.22      902.66     21.10 o 
   9   1  13      376.67      384.71     13.83 o 
  11   1  13      576.90      572.45     16.95 o 
  13   1  13      541.67      526.34     16.84 o 
  15   1  13      242.23      238.63     13.04 o 
  17   1  13      101.52       88.57     49.64 o 
   0   2  13       61.60       70.59      9.34 o 
   2   2  13        4.33        1.28      5.10 o 
   4   2  13       82.49       68.48      6.38 o 
   6   2  13      237.18      218.64     10.62 o 
   8   2  13       97.67       83.84      8.69 o 
  10   2  13        0.88       -3.45      6.90 o 
  12   2  13       13.40        4.51      7.59 o 
  14   2  13        3.07       -2.61      7.80 o 
  16   2  13        0.27       12.91     12.38 o 
   1   3  13      211.15      200.27      9.01 o 
   3   3  13      970.20      949.82     18.71 o 
   5   3  13      598.78      591.11     14.49 o 
   7   3  13      546.77      547.31     15.10 o 
   9   3  13      861.46      894.88     27.86 o 
  11   3  13      633.43      646.78     18.37 o 
  13   3  13      842.13      894.87     24.01 o 
  15   3  13      605.20      647.29     24.82 o 
   0   4  13      150.64      112.72     15.89 o 
   2   4  13       55.95       50.98      6.55 o 
   4   4  13        2.88        5.20      6.20 o 
   6   4  13        7.74       -3.39      5.82 o 
   8   4  13       35.82       29.98      7.41 o 
  10   4  13       52.77       57.41      8.60 o 
  12   4  13       31.96       34.35      9.87 o 
  14   4  13        0.83       -2.14     10.57 o 
   1   5  13      325.51      314.76     12.57 o 
   3   5  13      281.70      296.54     12.25 o 
   5   5  13      300.08      307.67     12.63 o 
   7   5  13      275.22      273.18     17.55 o 
   9   5  13      270.95      296.36     13.25 o 
  11   5  13      452.30      462.95     17.24 o 
  13   5  13      459.07      447.24     23.73 o 
  15   5  13      188.66      161.92     18.35 o 
   0   6  13      101.49      118.68     16.47 o 
   2   6  13       65.59       66.33      8.38 o 
   4   6  13       31.00       19.86      7.34 o 
   6   6  13        0.85        7.47      7.21 o 
   8   6  13       14.17        2.17      7.80 o 
  10   6  13        0.02       13.52     10.26 o 
  12   6  13       39.71       17.20      9.89 o 
  14   6  13       67.28       56.61     12.54 o 
   1   7  13      356.35      362.75     13.99 o 
   3   7  13      179.52      170.76     11.86 o 
   5   7  13      465.95      500.40     16.93 o 
   7   7  13      431.55      461.75     21.77 o 
   9   7  13      227.77      220.30     15.89 o 
  11   7  13      288.83      286.68     17.74 o 
  13   7  13      111.87       95.03     13.40 o 
   0   8  13       37.28       38.10     11.67 o 
   2   8  13       14.59       13.62      7.60 o 
   4   8  13        0.02       -4.28      7.28 o 
   6   8  13        0.81        0.49      7.93 o 
   8   8  13        5.02       12.73     10.59 o 
  10   8  13       20.76       19.07     11.03 o 
  12   8  13        1.28       -0.84     10.79 o 
   1   9  13      626.49      685.58     19.25 o 
   3   9  13      723.61      738.26     22.14 o 
   5   9  13      374.84      363.24     17.30 o 
   7   9  13      406.12      433.29     17.27 o 
   9   9  13      504.34      576.85     22.07 o 
  11   9  13      134.99      131.19     13.55 o 
   0  10  13       75.49       62.11     11.59 o 
   2  10  13        7.75       11.21      8.23 o 
   4  10  13       27.87       31.48      9.40 o 
   6  10  13       49.62       35.90      9.75 o 
   8  10  13       18.34       16.19     10.17 o 
  10  10  13        3.09        5.30     12.38 o 
   1  11  13      562.87      615.79     22.06 o 
   3  11  13      219.87      271.79     15.01 o 
   5  11  13       28.73       22.78      9.48 o 
   7  11  13       38.18       19.97      9.58 o 
   0  12  13        1.79       -4.62     18.16 o 
   2  12  13        3.01        8.93     11.14 o 
   4  12  13        0.88        9.36     10.07 o 
   6  12  13        0.41        2.80     13.81 o 
   0   0  14      255.86      236.39     31.52 o 
   2   0  14       71.32       52.98      9.53 o 
   4   0  14      164.21      159.87     16.60 o 
   6   0  14      744.02      754.69     27.36 o 
   8   0  14      587.50      572.68     24.28 o 
  10   0  14      418.10      394.45     21.11 o 
  12   0  14      201.70      211.74     18.95 o 
  14   0  14        7.35        3.35     11.90 o 
   1   1  14        6.73        4.11      5.74 o 
   3   1  14        7.73        0.77      5.68 o 
   5   1  14        2.15       -6.74      6.74 o 
   7   1  14        0.58        0.29      7.30 o 
   9   1  14        1.13       -6.43      7.20 o 
  11   1  14       17.17        6.95      7.96 o 
  13   1  14        0.44       -3.41      8.00 o 
  15   1  14        0.34       -2.68     13.23 o 
   0   2  14      512.44      502.82     18.94 o 
   2   2  14      512.26      502.00     13.30 o 
   4   2  14      324.61      325.90     17.72 o 
   6   2  14      275.83      282.84     13.33 o 
   8   2  14      619.61      597.57     20.96 o 
  10   2  14      654.56      701.12     19.44 o 
  12   2  14      309.99      336.99     14.64 o 
  14   2  14      173.68      192.06     14.61 o 
   1   3  14       16.98        9.41      5.94 o 
   3   3  14       98.60       90.83      7.70 o 
   5   3  14       70.07       66.37      8.39 o 
   7   3  14        1.47       -4.44      7.02 o 
   9   3  14       30.13       21.33      8.03 o 
  11   3  14       37.47       28.80      8.52 o 
  13   3  14        0.99        8.97      9.78 o 
   0   4  14      820.60      843.04     25.56 o 
   2   4  14      751.29      788.36     21.00 o 
   4   4  14      246.50      223.91     11.08 o 
   6   4  14       55.45       34.67      7.86 o 
   8   4  14      293.69      283.68     13.99 o 
  10   4  14      514.82      512.98     18.29 o 
  12   4  14      424.05      436.45     19.01 o 
  14   4  14      356.77      391.02     51.38 o 
   1   5  14        0.50       -7.12      7.12 o 
   3   5  14        0.20       -0.56      7.13 o 
   5   5  14        0.24        6.62      7.53 o 
   7   5  14      127.32      112.98     11.82 o 
   9   5  14      330.65      331.22     15.38 o 
  11   5  14       94.22       84.14     13.44 o 
  13   5  14       12.43        9.26     18.62 o 
   0   6  14      387.20      360.49     19.98 o 
   2   6  14      171.92      158.64     10.88 o 
   4   6  14      156.58      143.64     10.40 o 
   6   6  14      321.36      357.93     15.47 o 
   8   6  14      161.70      155.56     18.86 o 
  10   6  14      165.10      164.68     17.17 o 
  12   6  14      228.55      231.87     21.47 o 
   1   7  14      149.96      142.12     10.55 o 
   3   7  14      205.88      217.58     12.27 o 
   5   7  14       89.89       76.50      9.38 o 
   7   7  14        1.19       -1.27      9.22 o 
   9   7  14       53.43       56.50     12.36 o 
  11   7  14       20.43       12.10     12.01 o 
   0   8  14      124.68      109.06     14.25 o 
   2   8  14      254.39      242.40     13.02 o 
   4   8  14      589.36      644.58     24.76 o 
   6   8  14      693.86      846.92     50.29 o 
   8   8  14      450.71      449.15     40.34 o 
  10   8  14      184.64      215.14     18.47 o 
   1   9  14        0.64       -7.31      7.31 o 
   3   9  14       18.74       13.64      9.18 o 
   5   9  14        0.83        2.90      9.13 o 
   7   9  14       21.94       19.25     10.39 o 
   9   9  14       77.52       74.89     30.48 o 
   0  10  14      113.70       88.07     16.61 o 
   2  10  14      266.52      301.68     15.43 o 
   4  10  14      338.83      390.91     17.11 o 
   6  10  14      185.29      222.95     17.13 o 
   1  11  14        2.75       -2.91     14.10 o 
   3  11  14        1.25        8.28     12.63 o 
   5  11  14        2.16       -2.61     25.26 o 
   1   1  15      574.84      566.75     16.89 o 
   3   1  15      317.31      321.85     13.91 o 
   5   1  15      334.23      332.04     13.73 o 
   7   1  15      369.78      348.19     14.94 o 
   9   1  15      191.16      177.42     11.96 o 
  11   1  15       47.51       42.68      9.55 o 
   0   2  15      113.87       88.51     11.26 o 
   2   2  15      134.56      112.13      8.36 o 
   4   2  15        9.31       -0.81      7.77 o 
   6   2  15       16.50       14.15      8.25 o 
   8   2  15        9.68        0.46      7.99 o 
  10   2  15       14.40       16.47      8.47 o 
  12   2  15        2.06        9.37     12.09 o 
   1   3  15     1064.41     1116.02     24.84 o 
   3   3  15      664.37      670.91     22.62 o 
   5   3  15      139.12      124.11     10.91 o 
   7   3  15       99.34       73.96      9.91 o 
   9   3  15      243.35      236.61     13.91 o 
  11   3  15      156.07      115.97     11.56 o 
   0   4  15       28.57       10.40     11.14 o 
   2   4  15        4.55       -4.29      7.46 o 
   4   4  15       86.51       71.40      9.18 o 
   6   4  15       77.98       60.66     10.80 o 
   8   4  15       69.57       50.10     10.64 o 
  10   4  15       23.61        8.99      9.68 o 
   1   5  15      606.07      661.47     18.79 o 
   3   5  15      256.50      284.31     13.33 o 
   5   5  15      106.32       97.31     10.66 o 
   7   5  15       74.88       48.74      9.69 o 
   9   5  15       88.41       86.21     12.73 o 
   0   6  15      198.30      192.98     17.33 o 
   2   6  15       66.26       62.73      9.31 o 
   4   6  15        6.99        0.78      7.99 o 
   6   6  15        5.99        0.38      8.65 o 
   8   6  15        2.15       -9.48      9.48 o 
   1   7  15      160.98      154.69     13.32 o 
   3   7  15      223.43      244.57     13.54 o 
   5   7  15      436.85      454.30     19.11 o 
   7   7  15      400.99      421.71     23.97 o 
   9   7  15      187.31      148.05     35.71 o 
   0   8  15       23.44       19.52     12.09 o 
   2   8  15       25.64       28.16      8.90 o 
   4   8  15        2.35        4.05      9.14 o 
   6   8  15       41.36       47.40     18.77 o 
   1   9  15       33.42       21.39     10.08 o 
   3   9  15      228.49      222.51     19.54 o 
   0   0  16      303.92      337.73     27.07 o 
   2   0  16      429.76      466.49     25.63 o 
   4   0  16      670.56      662.92     51.07 o 
   6   0  16      548.90      621.03     40.41 o 
   8   0  16      131.07       99.59     14.24 o 
   1   1  16       13.62        0.44      7.29 o 
   3   1  16       12.59        2.38      8.35 o 
   5   1  16       19.17       12.68      8.84 o 
   7   1  16        7.37       -8.29      8.29 o 
   9   1  16       13.40       27.62     15.72 o 
   0   2  16      249.11      224.94     19.48 o 
   2   2  16      346.93      364.59     14.40 o 
   4   2  16      413.84      447.21     17.10 o 
   6   2  16      207.32      193.25     12.99 o 
   8   2  16       39.97       22.98     10.03 o 
   1   3  16       18.84       10.85      7.66 o 
   3   3  16        0.08       -4.68      8.45 o 
   5   3  16       23.99        0.53      8.42 o 
   7   3  16        2.48        6.08      8.84 o 
   0   4  16      558.42      592.41     25.98 o 
   2   4  16      531.06      556.19     19.04 o 
   4   4  16      398.30      409.23     20.11 o 
   6   4  16      175.49      195.83     21.50 o 
   8   4  16       66.03       25.26     26.13 o 
   1   5  16       64.11       52.46      9.41 o 
   3   5  16      128.67      136.96     12.01 o 
   5   5  16        6.41       18.02     10.28 o 
   7   5  16        5.65        0.87     24.38 o 
   0   6  16      217.57      233.45     18.91 o 
   2   6  16      184.69      186.18     15.74 o 
   4   6  16      161.75      148.02     19.93 o 
   1   7  16        1.68        0.13     14.27 o 
   3   7  16        3.16        0.09     17.48 o 
   1   1  17      146.79      115.49     16.54 o 
   0   2  17        3.47       17.42     23.51 o 
   2   2  17       23.59       35.71     24.38 o 
   1   3  17      157.44      106.25     28.74 o 
   3   3  17      184.68      186.37     40.06 o 
                                                 
